# Supplementary material for: In situ cryo-electron tomography reveals gradient organization of ribosome biogenesis in intact nucleoli
Source: Nat Commun. 2021 Sep 10;12:5364. doi: 10.1038/s41467-021-25413-w (PMC8433212; doi:10.1038/s41467-021-25413-w)
Supplement: Supplementary file 7 — Source Data [file 41467_2021_25413_MOESM7_ESM.xlsx]

## Sheet: Figure 1E
Figure 1E
	LSU norm. distance	SSU norm. distance
	0.865779	1.00803
	0.981382	1.01187
	1.04088	0.91233
	1.16216	1.27951
	0.94191	0.994145
	0.932584	1.02306
	1.06937	0.877172
	0.95644	1.19444
	0.910011	0.788623
	1.11579	0.952796
	0.972171	1.2979
	0.896509	0.762472
	1.07576	0.959897
	0.874298	0.835271
	0.875274	0.976215
	0.970683	1.0846
	1.05785	1.13831
	1.16072	0.82327
	0.984763	1.02536
	0.921099	1.01486
	0.948168	0.778002
	1.04233	1.04202
	1.00667	1.23079
	0.964684	1.28801
	0.838512	0.866066
	0.833207	0.985951
	1.14348	1.01601
	0.990411	0.846536
	0.942516	1.05702
	1.04297	0.709668
	0.936781	1.18143
	0.927866	0.96871
	0.86346	0.995549
	1.06045	1.08946
	1.10437	1.06555
	0.931968	0.865935
	0.984518	1.03377
	1.29406	1.05468
	0.93175	0.998351
	0.987127	0.99208
	1.03162	0.919248
	0.986038	1.04074
	0.913633	0.84452
	1.13508	0.973642
	1.06443	0.996251
	0.946861	1.15114
	1.07724	1.01182
	1.1045	0.97813
	1.09985	1.0481
	0.962709	1.28223
	1.07478	0.898723
	0.912031	1.00316
	0.912767	1.24943
	0.881977	1.04109
	1.28113	0.958346
	1.03845	1.06615
	0.846796	1.01956
	0.991488	1.15387
	1.06144	1.02499
	1.0269	1.05615
	0.998715	1.19546
	0.959388	1.07076
	1.07211	1.03975
	0.999037	1.05591
	1.0355	1.05986
	1.12969	0.903971
	1.11317	1.07528
	1.00469	1.01604
	0.981449	0.833655
	0.968944	1.21393
	0.959752	0.95221
	0.940412	1.02921
	0.940732	1.0696
	1.00274	1.03471
	0.941409	1.12992
	0.907322	1.01854
	0.811644	1.11483
	0.813599	1.01639
	1.04876	0.848707
	0.814874	1.11479
	0.920855	1.00857
	0.820032	1.12711
	0.945287	1.12647
	0.942676	1.08512
	0.912119	1.14187
	0.861111	1.1387
	0.794926	0.985508
	0.916569	1.04743
	0.824343	0.987828
	0.860548	1.00725
	0.824858	1.11283
	0.735391	1.07506
	0.871997	0.84057
	0.901036	1.04346
	0.930225	1.01975
	0.928542	1.13389
	1.0429	1.03305
	0.925287	0.961865
	1.06731	0.99602
	0.912144	1.10898
	0.837345	0.981699
	0.948058	1.19573
	0.884454	1.10992
	0.965192	1.00625
	0.89906	1.02399
	0.956933	1.00451
	1.01236	1.0334
	0.951876	0.978768
	1.01928	0.822483
	0.937101	1.18677
	0.909924	1.25322
	0.994178	1.03856
	0.89618	1.1651
	0.980015	1.14924
	0.762406	1.02099
	1.11139	1.145
	0.952656	1.09992
	0.965674	1.1445
	0.933347	1.12015
	1.03013	1.10259
	1.09156	1.00014
	1.16472	1.25058
	0.989318	1.11876
	1.26165	1.08094
	0.900636	1.07791
	1.02112	1.22055
	0.902959	1.03404
	1.10733	0.873216
	0.990444	1.13993
	0.893611	1.23444
	0.852305	0.992134
	1.0785	1.08559
	0.987902	1.03407
	0.895219	1.0631
	0.968682	1.06542
	0.902955	0.997944
	0.932213	1.22981
	0.88222	0.970705
	0.957922	0.953519
	0.962827	1.08337
	0.992972	1.00746
	0.921147	1.01298
	1.12932	0.969792
	1.14584	0.843289
	0.841391	1.28977
	0.939273	1.01352
	0.937022	1.24219
	1.05804	1.13499
	1.02423	0.979529
	0.890118	0.949747
	0.946272	1.00944
	0.898415	1.00865
	0.845775	1.07673
	1.00943	1.09706
	0.822117	1.06431
	0.827381	0.910779
	0.947919	1.0263
	0.7952	1.27265
	0.968427	0.985456
	0.866951	1.26266
	0.872574	0.988456
	0.864082	0.970773
	0.971595	1.02347
	0.860834	0.954561
	0.867477	0.904955
	0.906023	1.04307
	0.904441	1.00033
	0.890458	0.97385
	0.915716	0.968402
	0.905828	0.979129
	0.975008	1.11291
	0.882518	1.00581
	0.835455	0.990609
	0.954328	1.0648
	0.771523	1.04814
	0.832338	0.9874
	0.820798	0.98968
	1.13194	1.01038
	0.978918	1.11193
	0.760571	1.0109
	1.10877	1.09268
	0.731482	0.971779
	0.906709	1.00886
	0.874499	0.976775
	1.04752	1.03736
	1.09753	1.00566
	0.819569	1.18519
	0.91484	1.02188
	0.830887	1.08756
	1.09356	1.22014
	0.795582	1.00894
	0.911675	1.04033
	0.928608	1.0097
	1.00244	1.05188
	1.19106	1.0583
	1.10753	1.00786
	0.81134	1.05432
	1.08161	1.00798
	0.92408	0.788926
	0.843404	0.998221
	0.869945	1.01568
	1.0852	1.00817
	0.969456	0.983052
	0.847014	0.979637
	0.926854	1.07236
	0.865128	1.05493
	0.991715	1.07953
	1.01474	1.04236
	0.849923	1.06296
	0.838055	1.01386
	0.905579	1.02549
	1.07288	0.877647
	0.83775	0.899524
	1.03582	1.00508
	0.978067	0.894266
	0.910203	1.05509
	1.03793	0.979726
	0.867366	0.890864
	0.901054	1.0012
	0.946065	1.00226
	0.96497	1.06463
	1.061	0.984306
	0.88931	0.978488
	0.973722	0.984118
	1.10956	0.862684
	0.969551	1.01994
	1.01982	0.857087
	0.920077	1.01733
	1.16769	1.0027
	1.03323	0.969654
	0.881949	1.09306
	1.02782	1.06087
	0.961934	1.0574
	0.968875	0.944702
	0.953452	1.00803
	0.982601	1.09078
	1.07115	1.00894
	1.04823	0.997057
	0.770506	0.989762
	1.07536	0.97278
	0.963995	0.977601
	0.940265	0.993175
	1.05631	1.12716
	0.98761	1.10724
	1.23775	1.08986
	0.968474	1.09084
	0.957883	1.0037
	0.864328	0.825776
	0.98697	1.03017
	1.03849	0.989469
	1.14986	0.871811
	0.973987	1.08208
	0.872277	0.97806
	1.01372	0.818577
	1.01781	1.29843
	1.12109	1.09832
	1.05033	0.965868
	0.999631	0.994592
	1.08595	1.06174
	1.19912	1.03354
	0.842582	0.981387
	1.19093	0.920337
	1.15112	0.926008
	0.932756	1.0257
	0.938889	1.0055
	1.29712	1.03931
	0.862374	1.08967
	0.880423	0.998977
	0.89756	0.9239
	1.01207	0.994449
	1.29569	0.991333
	0.767444	1.00594
	1.04308	0.99659
	1.05141	1.0006
	0.917235	1.01137
	0.761689	1.00089
	0.755279	1.03942
	0.712315	1.00355
	1.19096	0.97303
	1.11459	1.13656
	1.09516	0.982918
	0.888261	1.02322
	0.917088	1.00456
	0.996417	1.04383
	0.961562	0.98708
	1.08818	0.861925
	0.818199	1.01581
	1.17855	1.02901
	0.863042	1.0144
	1.29784	0.797996
	0.961539	1.02825
	1.26018	0.966739
	1.21773	1.009
	0.917005	1.1617
	1.21219	1.03031
	1.26118	0.757321
	0.960562	1.04723
	0.771259	1.11152
	0.926395	0.982503
	1.16621	1.08778
	1.10248	0.989535
	0.870702	1.03899
	1.2374	1.04242
	0.9954	0.927408
	1.10371	1.07437
	0.858325	0.804226
	1.29453	0.74782
	0.920646	1.06509
	0.7567	0.964018
	1.22228	0.99086
	1.22242	0.990045
	1.20113	0.961518
	0.907259	1.06402
	0.766775	1.10576
	1.03987	1.02724
	0.825573	1.07583
	1.24004	0.9325
	1.24243	0.960113
	1.11265	1.02407
	0.860052	1.13439
	0.900562	1.10448
	0.976566	1.0205
	1.11177	0.875396
	0.920468	0.945692
	1.16581	0.98255
	1.19708	0.997127
	1.20881	0.983702
	1.20625	1.00473
	0.747985	0.806459
	0.8473	1.10931
	1.04081	0.896045
	0.827542	0.98662
	0.919158	1.02134
	0.927111	0.993261
	1.13412	0.856988
	1.1185	1.05816
	1.03594	1.13907
	0.923273	1.11275
	1.28392	0.97972
	1.14963	1.02541
	1.27656	0.820258
	0.913026	0.940657
	1.18592	1.11955
	1.13408	0.967175
	0.86931	0.944231
	1.03768	0.797019
	1.05434	1.03335
	0.915844	0.999005
	0.91727	1.01603
	1.17909	0.954348
	1.25181	1.03699
	1.28294	0.798347
	0.946544	1.01768
	0.992857	1.0242
	0.824609	1.11641
	1.16453	1.09212
	1.08799	1.06687
	1.28512	0.957942
	0.863506	0.976336
	0.921369	1.00033
	0.728204	1.09372
	1.27777	1.1991
	0.764045	1.02702
	1.11099	0.854898
	1.29334	0.9385
	0.98205	0.993405
	1.03289	0.992729
	0.877021	0.986844
	1.09304	1.01354
	0.999813	1.00524
	1.08562	0.950737
	0.964082	0.965493
	0.873592	1.04401
	1.13523	1.01201
	1.29953	1.00224
	0.772221	0.917347
	0.954495	1.06221
	0.94251	0.99499
	1.02523	1.02215
	0.863194	1.01288
	1.09851	1.0635
	0.76293	1.07383
	0.887984	0.869204
	0.903399	1.0227
	0.75171	0.966881
	1.21037	1.03798
	1.24183	0.886949
	1.01394	1.07398
	0.866486	0.903226
	1.1452	1.01685
	1.11156	1.03232
	0.828554	0.915865
	1.09626	1.07258
	1.18054	1.02642
	1.24048	1.05807
	0.953887	1.00334
	1.00707	1.01938
	0.759417	1.0107
	1.05031	0.989382
	0.915079	0.891128
	0.723492	0.998062
	0.836561	1.00843
	0.724293	0.952158
	1.21167	1.04759
	0.998441	1.00481
	1.27239	0.995503
	0.948607	1.06989
	1.19058	0.868196
	0.743943	0.980989
	0.876626	0.820851
	0.968392	1.04541
	1.20977	0.786275
	0.75718	0.998669
	1.2425	1.03657
	0.894549	0.836294
	1.0883	0.703055
	0.82521	0.975853
	0.989909	1.00858
	0.767608	1.10065
	1.02859	0.975131
	1.1465	1.12711
	1.24834	1.07951
	1.27518	0.879739
	1.07969	0.919838
	1.23979	1.08508
	1.26913	0.925887
	1.20461	1.09275
	1.00059	1.1105
	0.998105	1.0796
	1.11746	1.02456
	0.768719	1.0679
	1.06191	0.923048
	1.29529	1.02391
	0.935579	0.780589
	1.19216	0.845263
	1.10476	0.940809
	1.07209	0.960278
	1.2345	1.0137
	1.00503	1.06614
	0.828542	1.09403
	1.11152	0.998656
	0.721854	0.990119
	1.21543	1.09537
	1.0357	0.853991
	0.939694	1.0232
	0.921421	1.05012
	0.746791	1.01569
	0.860887	1.0145
	0.870448	1.13787
	1.06576	1.03691
	1.08033	1.06465
	0.826208	1.01449
	1.15092	0.973285
	1.27026	1.0657
	0.808127	1.11724
	0.924178	1.04526
	0.785384	0.952663
	1.12941	0.879509
	0.901243	1.21019
	0.903558	1.01377
	1.07666	0.994579
	0.94992	1.15247
	1.2561	0.965278
	0.900269	0.998355
	1.08376	1.02219
	0.918623	1.00504
	1.1763	1.08338
	1.09246	1.20412
	0.706486	1.06416
	1.27877	1.04203
	1.11082	0.962089
	1.12848	0.88944
	1.20819	1.22012
	1.25346	0.9737
	0.981576	1.10227
	1.10825	1.12456
	0.810247	1.0922
	1.09976	0.99958
	1.2032	1.06712
	1.03281	1.00643
	1.27853	0.985997
	0.810945	0.993006
	1.08283	0.914797
	0.910069	0.946707
	1.08259	1.01852
	1.13715	0.920791
	0.905471	1.15454
	0.720751	0.970389
	1.09028	0.940535
	0.932917	1.01245
	1.12665	1.00939
	0.830835	1.08407
	0.78311	1.03486
	0.768781	0.793446
	0.752398	1.04658
	0.867779	0.780824
	1.07658	0.832777
	0.741	0.887919
	1.0999	1.18015
	0.736745	0.744999
	0.96106	0.953143
	1.06525	0.923063
	0.777336	1.01471
	0.811866	1.01524
	0.873833	1.2917
	1.11828	1.04417
	0.786448	1.19622
	1.16253	0.967902
	0.977086	1.03167
	0.925736	1.08838
	0.986475	1.19792
	0.976881	0.982693
	0.948836	1.04965
	0.952601	1.02599
	1.03089	0.993731
	0.910722	1.23355
	0.990026	0.98358
	0.945869	0.962689
	0.895841	1.09549
	0.813201	0.849556
	1.05678	0.82346
	1.10016	1.00894
	1.08606	1.26456
	1.24816	0.89891
	1.26172	0.872609
	0.981614	1.08263
	0.97078	0.704476
	0.896661	1.08014
	1.03402	0.859873
	1.09597	0.719793
	0.952666	1.21842
	1.00061	0.964822
	1.17334	1.05678
	1.10103	1.07653
	1.07805	0.856204
	1.08958	1.16324
	0.838835	0.909026
	0.986509	1.22269
	1.04903	1.05817
	0.969166	0.705808
	1.05515	0.816986
	0.941459	1.12163
	0.94782	0.914875
	1.04084	0.766471
	1.08089	0.779264
	1.18431	0.99334
	1.00534	1.07608
	1.26818	0.927951
	1.05679	0.930035
	0.968325	1.03251
	0.877227	1.26251
	1.13159	0.982839
	0.984385	1.10398
	0.924789	1.18883
	0.998275	1.0153
	1.0388	1.03348
	0.94557	1.18191
	1.1651	0.929264
	1.20013	0.953538
	1.18433	0.963454
	0.980175	1.12568
	0.964277	1.27843
	0.764477	1.18523
	1.20975	1.01961
	0.753794	0.908316
	0.87356	0.965254
	1.01873	0.931304
	0.961923	1.09421
	1.27254	1.0519
	1.04818	0.911542
	1.04064	1.03687
	1.1591	0.739422
	1.03973	0.979662
	1.0652	1.02112
	1.01933	1.029
	0.960804	0.738039
	0.928119	0.946562
	1.09992	1.00989
	1.18649	1.05638
	0.835109	0.926691
	1.16399	0.946461
	1.0138	1.18741
	1.01739	1.03278
	0.959643	0.807357
	0.746152	0.953063
	0.789313	0.990064
	0.901916	1.09059
	0.72363	0.81716
	0.731889	1.00875
	0.83464	1.04517
	0.814439	0.930316
	0.925282	0.819983
	0.99516	1.01925
	0.958131	0.842505
	0.950692	0.87559
	0.889492	1.13386
	0.768634	1.07752
	0.805232	0.865384
	1.05231	1.13256
	0.956202	1.05233
	0.724754	1.05447
	1.08568	1.09799
	0.948448	0.719846
	0.734413	0.931818
	0.941565	0.931277
	0.783666	1.05616
	0.959892	1.05263
	0.726011	0.912106
	0.977146	1.03721
	0.942173	1.02844
	1.1683	0.912241
	0.857543	1.00629
	0.810072	0.996967
	0.742155	1.00237
	0.738259	0.896637
	0.700416	0.75692
	0.952217	0.992023
	0.992667	1.02129
	0.741615	0.986308
	0.871216	0.954099
	1.03592	0.922808
	0.994983	1.17655
	1.07891	1.03004
	0.930538	1.03482
	1.15199	1.03075
	0.816067	0.942757
	1.07451	1.00183
	0.927153	1.0125
	0.956045	0.937541
	1.00387	1.0584
	0.891193	0.96183
	1.01438	0.922833
	0.802465	0.983986
	0.933697	1.24338
	0.984431	1.10439
	0.921149	0.997434
	0.851568	0.973386
	1.0541	0.977367
	0.79139	1.09795
	1.10371	0.903278
	1.08178	0.955427
	1.09212	1.23117
	1.07074	0.706658
	1.02235	0.926791
	0.99852	0.741588
	0.827519	1.16759
	1.00733	1.20729
	0.924409	0.903845
	1.10431	0.796828
	0.72601	0.914577
	1.13014	0.926111
	0.708677	0.933142
	1.24817	1.03237
	0.761768	0.908546
	1.14607	1.05429
	0.762524	0.822824
	0.933332	1.0698
	0.819576	0.96155
	1.29522	1.0653
	1.26504	0.987907
	0.976735	1.06583
	1.03419	1.04971
	1.00815	1.07569
	1.03228	1.0104
	0.953141	1.06083
	1.23178	0.992972
	1.04866	1.02438
	1.05155	0.994704
	1.03314	0.982234
	0.925689	1.09302
	0.822179	1.02165
	0.807667	0.986801
	0.887067	1.01749
	0.757559	0.975641
	0.797874	1.04661
	1.15028	1.04754
	1.14092	1.04537
	1.13389	1.02237
	1.27512	0.952394
	0.852223	0.901353
	1.00525	0.99844
	0.990254	1.03202
	0.882006	0.995203
	1.10626	1.04277
	1.16745	1.04058
	0.949866	1.0646
	1.05612	0.928978
	1.01241	1.0573
	1.16492	1.04947
	0.774583	1.17921
	0.782953	1.00594
	0.744908	0.936538
	1.01838	0.98481
	1.13816	0.9967
	0.962315	0.993846
	1.11546	0.842194
	0.824157	1.03065
	1.29687	0.897765
	0.92412	1.03361
	0.931054	0.818839
	0.908701	0.927672
	0.854047	0.773433
	0.827508	1.18866
	0.830222	0.716209
	0.915752	0.968581
	1.00666	0.988996
	1.04296	1.0331
	1.10511	0.901453
	0.800202	0.991956
	1.02048	0.886443
	1.14604	0.730273
	0.877711	0.848924
	0.903579	1.01361
	1.09977	0.991834
	0.880534	0.835892
	0.758582	0.976453
	1.13292	0.928802
	0.954325	0.747658
	1.16249	1.02933
	1.16784	0.935818
	1.09351	0.877128
	0.753572	1.07022
	1.22565	1.01991
	0.964354	0.925023
	1.26789	0.902802
	1.10777	0.96933
	1.2774	0.969134
	1.07361	0.918995
	0.894705	1.11404
	1.16117	0.999678
	1.20616	0.887834
	1.07251	1.01398
	1.16995	1.05497
	1.07363	1.09486
	1.06531	1.10569
	0.747795	0.876471
	0.856508	0.833766
	0.962212	0.996581
	0.812193	0.839078
	1.01212	0.967251
	1.15236	1.17773
	1.10659	1.07534
	0.995186	1.00057
	1.01495	1.02693
	0.98289	1.08261
	0.933061	1.10331
	0.947426	1.07942
	1.04147	1.05471
	0.986689	0.762354
	0.977843	0.877581
	0.985036	1.1488
	0.944825	1.0536
	1.00736	0.981759
	1.03052	1.12064
	0.917695	1.14143
	1.02803	0.95112
	1.04091	1.01459
	1.03948	0.79677
	1.03178	0.973545
	0.900353	1.01142
	0.99286	1.01057
	0.900513	1.09263
	0.93575	0.954515
	0.968244	0.805866
	0.892642	0.99211
	0.978045	0.93904
	1.08201	0.79629
	1.03149	0.977076
	1.0505	0.997413
	1.05138	1.05199
	1.00028	0.802415
	1.0069	1.0901
	1.04574	1.03077
	1.03177	1.01754
	0.964129	0.79278
	0.999747	1.01399
	0.952299	0.998758
	1.02545	1.17153
	1.02493	1.02307
	1.05935	1.02055
	0.946528	1.18021
	0.96696	0.956632
	1.12048	0.979922
	0.943145	0.919558
	1.07587	1.03257
	1.14315	1.20574
	0.985484	0.960046
	1.05858	1.0031
	0.992698	1.02653
	1.07477	1.27891
	0.989105	1.23813
	1.0842	1.21446
	0.997078	0.943923
	1.04299	1.03106
	0.988657	0.7294
	0.919695	1.10394
	1.07146	1.04726
	1.13373	0.990691
	0.972251	0.890114
	0.973412	1.07933
	0.880834	1.07448
	0.983074	0.855234
	1.09053	1.00766
	0.9708	0.825327
	0.965987	1.11343
	1.04836	1.22323
	0.932208	0.924116
	1.00674	0.950944
	1.00351	0.974405
	1.06242	1.08283
	0.991064	0.961664
	0.970379	1.00564
	0.975164	1.2695
	1.02673	0.773232
	1.11951	0.974464
	1.06981	1.12552
	0.967754	1.01862
	1.00117	1.03135
	0.949377	0.801073
	0.910502	1.00716
	0.979647	0.829677
	1.05956	0.994869
	0.915661	1.11602
	0.966911	0.938385
	1.01312	1.13899
	1.02007	0.826297
	0.975191	1.06185
	1.04679	0.928378
	0.960501	1.01484
	1.06912	1.04577
	1.0281	1.05268
	0.8811	0.882054
	1.00639	0.947991
	0.974288	0.714419
	0.961658	0.951321
	1.01142	0.97022
	0.997539	1.04024
	1.11678	0.969345
	0.959603	1.01087
	0.876296	0.981787
	1.02378	1.20872
	0.899795	0.914282
	0.926779	1.05875
	0.81863	0.950029
	1.13493	0.982909
	0.893918	0.945441
	0.718158	1.04339
	0.986697	1.04566
	1.14113	1.0512
	0.824497	1.01572
	0.932849	1.00867
	0.832076	1.16772
	0.775541	1.00907
	0.915007	0.939771
	1.11428	0.96811
	0.902134	1.14665
	1.05246	0.98322
	1.12288	0.967216
	1.15976	0.984037
	0.953883	1.12917
	1.0989	0.968773
	0.910876	0.932436
	0.752956	1.247
	1.0627	1.05101
	0.839911	1.18645
	0.931227	0.973783
	0.827855	0.988393
	0.865755	0.895306
	1.1083	1.04964
	0.857262	1.19499
	0.900196	0.838214
	0.9793	0.970071
	1.17231	1.09796
	0.827523	1.02166
	0.835028	0.95817
	0.886873	0.999597
	1.027	0.994618
	0.885615	1.25728
	0.810115	0.936942
	0.761577	0.958985
	0.817298	1.25105
	1.03299	0.985017
	1.03951	0.965453
	1.2101	1.01173
	0.805532	0.937102
	1.02234	0.984687
	1.09381	1.02458
	0.97381	1.04694
	0.82118	1.02301
	1.04925	1.07444
	1.03378	1.00059
	0.764265	0.723853
	0.857129	0.978497
	0.942512	1.01762
	0.936183	1.03083
	1.1578	0.942111
	1.05579	1.03738
	1.13459	1.04858
	0.999509	1.20324
	0.711485	1.00999
	0.848082	1.04073
	0.89181	1.28336
	0.894077	0.81924
	0.849763	1.21043
	1.04841	1.17709
	0.731436	0.936037
	0.928105	1.18738
	1.16275	1.00781
	0.855874	0.853438
	0.903659	0.938393
	1.15016	0.815547
	1.20754	1.00676
	0.869655	1.05094
	0.79127	1.02348
	0.897413	0.976998
	0.851807	0.935559
	0.765903	0.973212
	0.872388	0.99421
	0.892699	0.954064
	0.929275	0.836302
	1.00928	0.992599
	1.00773	0.720851
	1.07584	1.0049
	1.07175	1.03533
	0.882982	0.992126
	1.09797	1.0109
	0.915782	0.818095
	0.872801	0.931134
	0.950486	1.01109
	0.910146	0.973437
	0.891443	1.12665
	0.885685	0.881546
	0.902187	0.977874
	0.933055	0.95504
	1.08117	0.92091
	0.848337	0.703602
	1.07107	0.984004
	1.01105	0.980913
	0.861283	1.06556
	0.9615	0.963372
	1.17527	1.02442
	0.988766	1.04343
	0.852334	1.01105
	0.853822	0.961569
	0.928156	1.08134
	1.10382	1.22754
	0.819769	1.04295
	0.769757	0.979034
	0.920878	1.00105
	0.976638	1.04607
	0.805172	1.1876
	1.06301	0.949327
	0.761624	0.968178
	0.79	0.994005
	0.997909	1.25093
	1.18713	1.04739
	1.07612	0.962552
	0.956685	0.922045
	0.92018	0.987734
	0.908437	1.12632
	1.0063	0.919038
	1.19825	0.930722
	1.01338	1.14086
	0.772736	1.02053
	1.10724	0.750373
	0.76392	0.986554
	0.87316	1.17791
	0.811657	0.789796
	0.808655	0.988598
	0.942721	1.16262
	0.923197	1.104
	0.976417	0.989692
	0.883807	0.957782
	0.808784	0.956336
	0.810897	1.13483
	1.13034	1.02297
	0.785985	0.976072
	1.02357	0.707835
	1.04721	0.952733
	0.891105	0.984928
	0.799041	0.996127
	1.1269	0.755342
	0.877661	1.07574
	0.92528	1.01426
	1.25083	0.913274
	0.897996	1.04621
	0.809041	0.995646
	0.869212	0.926868
	1.05657	0.921277
	0.972266	1.00028
	0.796572	1.05127
	1.0224	1.08039
	1.1484	0.94433
	1.29616	1.00354
	0.739523	0.971943
	0.73577	1.02396
	0.806536	0.901675
	1.16158	1.08053
	1.05164	0.90505
	0.992935	0.981832
	1.16709	0.973639
	0.879651	1.02519
	1.12106	1.02669
	0.881933	1.03141
	0.934443	0.869941
	1.0098	1.14614
	0.889413	0.969567
	1.16297	0.890231
	0.944634	1.01079
	0.868266	0.84613
	0.933495	0.962681
	0.794577	1.07796
	0.720361	1.01043
	0.700206	0.992133
	0.996265	0.884608
	0.792547	1.05031
	0.9971	1.17603
	1.03718	0.952054
	0.722072	1.02632
	0.789315	0.962764
	0.865191	0.986641
	0.851027	1.07984
	1.2236	0.958752
	0.899661	1.09879
	0.815426	0.988719
	0.787115	1.02261
	0.925985	0.979813
	1.11451	1.02043
	0.936822	0.987422
	0.806895	1.01485
	0.848639	0.978414
	0.822147	0.872835
	0.916235	0.996695
	0.863484	0.998835
	0.874125	0.942708
	0.952257	0.93515
	1.07224	1.03126
	0.80992	0.940087
	0.781193	0.989075
	1.01684	1.02619
	0.77611	1.16785
	1.06413	1.14234
	0.754575	1.14185
	1.01676	1.01017
	1.17159	1.13468
	1.29955	1.14553
	0.955649	1.10758
	1.09267	1.16469
	1.17178	1.10737
	0.857266	1.1653
	1.15603	1.15855
	1.04314	0.894847
	1.22225	0.937278
	1.04304	0.839082
	1.23298	1.00019
	0.847098	1.01717
	0.757802	0.934852
	0.907257	0.998349
	1.13398	0.992324
	0.784432	0.900295
	1.01568	1.01773
	1.00675	0.852981
	1.01283	1.06506
	0.965924	0.961052
	1.09269	1.0094
	1.05182	1.00306
	1.13123	1.05554
	1.00578	1.01272
	0.940987	1.28699
	1.0208	0.930952
	1.08999	1.15489
	1.21557	0.938155
	0.848273	1.01839
	1.07665	0.999375
	1.01018	1.00594
	0.935009	1.1006
	1.01158	0.878611
	0.844537	1.02471
	1.04625	1.04909
	0.858863	1.0881
	0.965165	0.94177
	1.15059	0.974088
	0.894986	1.03752
	0.914133	0.957099
	1.19128	1.04372
	0.796812	0.978315
	0.8571	1.09867
	1.03132	0.759552
	0.928282	1.04574
	0.943817	0.975438
	0.827325	1.05752
	0.840883	0.792252
	0.850981	0.86489
	0.903548	1.05432
	0.841872	1.09366
	0.717757	1.00258
	0.931144	0.993581
	0.871461	0.737859
	0.749672	0.970091
	0.794942	0.984007
	0.89545	1.01965
	0.889304	0.970072
	0.750917	0.951452
	0.921014	1.02755
	0.790319	0.993914
	0.723322	0.989452
	1.0161	1.02236
	0.709329	0.969934
	0.901544	0.951224
	0.914534	1.00956
	0.97557	0.979557
	0.904687	0.980218
	0.803746	1.12825
	0.974433	1.02774
	0.919853	1.09746
	0.777239	1.01015
	0.757436	1.10289
	0.702577	1.04137
	1.06314	0.907492
	0.853733	0.984077
	0.790486	0.964553
	0.902154	1.02664
	0.912483	1.06555
	0.817166	1.08702
	0.903807	1.03942
	0.880056	0.976703
	0.941157	0.719934
	0.973514	0.97576
	0.800451	1.13999
	0.782358	1.00773
	1.11542	0.784401
	0.863037	1.00395
	0.792107	1.05533
	0.939525	0.945391
	0.924156	0.957913
	0.898909	1.02508
	1.12316	0.718801
	0.921129	1.04498
	0.866057	0.968061
	0.932723	1.05113
	0.929064	0.747464
	0.891948	1.05178
	0.754862	1.02109
	0.727611	1.03013
	0.738238	1.02397
	0.832663	0.997854
	0.739961	1.12147
	0.853744	0.979121
	0.980205	0.933027
	0.746045	0.971233
	0.921862	0.946242
	1.03109	0.999768
	1.10813	1.00758
	1.0198	0.979048
	0.981534	1.01009
	0.738567	0.971914
	0.957622	0.787497
	0.892106	1.02497
	0.935751	0.901191
	0.824728	0.983795
	1.02213	1.02195
	0.907939	1.06415
	0.841568	1.13854
	0.821064	1.04114
	0.782719	1.01438
	0.869138	1.01517
	0.715258	0.975339
	0.84039	1.15866
	0.916368	1.17871
	0.900314	1.10673
	0.833892	0.911563
	0.787669	0.877984
	1.26542	0.971268
	0.803544	0.807862
	1.25644	0.707952
	0.799441	1.04692
	1.2704	0.979231
	1.00257	1.07796
	0.785699	1.22258
	1.10053	0.945741
	0.863211	0.874376
	0.98924	1.01978
	0.907144	0.998548
	0.830955	0.964936
	0.784199	1.00902
	0.860755	0.967008
	0.929222	0.945982
	0.997841	0.973037
	0.860619	0.965546
	0.836047	0.989873
	0.767748	1.01505
	0.87728	1.00958
	1.24286	0.998434
	0.809603	1.01385
	0.878399	1.22525
	0.910763	0.963852
	1.19223	1.00776
	1.01994	0.993315
	1.27334	0.904679
	0.93649	1.15378
	0.935556	1.14273
	0.916935	0.773948
	1.04114	0.887663
	1.06763	0.905746
	0.842917	1.06934
	0.818878	0.999154
	1.004	0.995051
	0.876161	1.18638
	0.871965	0.991128
	0.920079	1.2061
	1.10093	0.990584
	1.00501	1.29186
	0.886487	0.874718
	0.998	0.966427
	0.861006	1.11696
	0.998777	1.20691
	1.00032	0.891362
	0.885794	1.07755
	1.08315	0.944422
	1.21655	0.980886
	0.94094	0.841291
	1.16888	1.14247
	0.961161	0.892296
	0.854513	0.895799
	0.805392	0.887837
	0.925219	0.984735
	0.894689	1.02128
	0.969639	1.27825
	1.05847	1.03575
	0.999273	0.913074
	0.836447	0.961395
	0.994876	1.15124
	0.806211	0.959461
	1.06622	0.865872
	1.08904	1.13947
	0.996552	0.969789
	0.844554	0.922784
	1.21226	1.11243
	0.96693	0.744824
	0.928423	0.83388
	1.2606	0.747969
	0.79962	0.86035
	0.828195	0.890314
	0.817344	0.927583
	0.905831	1.06358
	0.794058	0.750937
	1.11346	0.993557
	0.943965	0.926434
	1.09654	0.98433
	0.800394	1.07495
	1.09808	0.933982
	0.883358	0.929837
	0.916252	0.889088
	0.871999	0.926695
	1.17617	0.981418
	0.980537	0.923897
	1.02963	0.993787
	0.839841	0.806212
	1.09318	0.912882
	1.05168	0.986477
	1.19966	0.990695
	0.885285	1.01288
	0.961693	0.9631
	0.795313	0.892505
	0.903419	0.856086
	0.962417	1.01598
	1.21675	1.00522
	0.962995	0.90598
	1.02398	0.869932
	0.920666	0.883577
	1.14517	0.961692
	1.08172	1.00669
	0.989145	0.986809
	1.00114	0.936199
	1.08134	0.990983
	1.19401	0.981042
	1.10628	0.854083
	1.19224	0.847504
	1.11323	0.946975
	0.990388	0.845598
	0.933963	0.964362
	0.998608	1.06193
	1.22243	0.810321
	0.858498	1.02194
	1.11268	1.02448
	0.94679	0.980324
	1.12607	0.87011
	1.06705	0.895205
	1.07512	0.917459
	1.03544	0.854347
	1.27173	1.02433
	0.875212	0.855379
	1.21482	0.983357
	1.17884	0.98584
	1.01566	1.00949
	1.24479	0.922765
	1.09629	0.959289
	0.869931	0.84754
	0.711313	1.00967
	0.705775	0.952631
	1.01205	0.878397
	1.15254	1.08887
	1.00358	1.18459
	0.847696	1.02069
	1.24926	1.12344
	1.01093	0.870029
	0.751673	0.98029
	0.764707	0.967985
	1.03164	0.95634
	0.882287	0.955735
	1.0673	0.880025
	0.913298	0.93769
	0.743869	0.880878
	0.812492	1.01063
	0.883901	1.04946
	0.959136	0.978508
	0.987463	1.01775
	1.23942	1.08403
	0.794113	0.80541
	1.21491	0.819851
	0.806489	0.983012
	0.836694	1.0676
	0.829381	1.07476
	0.70157	0.987079
	0.836708	0.754324
	0.783629	0.704953
	1.26354	1.01251
	1.22239	0.986907
	0.905211	1.05754
	1.04572	0.971961
	1.10328	0.742308
	0.892981	0.753495
	1.16284	1.05141
	0.936467	0.983524
	1.07146	0.752154
	1.00861	1.03677
	1.12281	0.785602
	0.781166	0.865141
	0.998849	1.2142
	0.964394	0.990974
	0.910565	1.0028
	1.0798	0.871497
	1.0491	1.03394
	0.976535	0.995381
	0.893101	1.00953
	1.11665	0.775651
	0.960784	0.982089
	0.959727	0.999186
	0.952823	1.06512
	0.866796	0.902591
	0.943391	0.914797
	1.04259	1.04796
	0.939301	1.01867
	0.894028	1.03677
	0.965319	1.29455
	0.914012	1.00803
	0.963699	0.997536
	1.18446	1.03002
	0.762714	0.83428
	0.90209	0.811277
	0.814883	1.04646
	0.921287	1.16629
	0.882368	1.2267
	1.11948	1.06185
	0.871655	0.786136
	1.12869	0.993793
	1.04285	1.09194
	1.08486	0.971153
	0.854006	0.952188
	0.96832	1.01345
	1.07421	1.02675
	0.991352	0.765265
	1.16338	0.929152
	1.08296	1.20983
	1.19226	0.740398
	1.28801	1.02332
	1.04325	0.855823
	1.1332	0.726849
	0.955789	1.01492
	1.10052	1.29749
	1.1871	1.2471
	1.00907	0.795087
	0.92444	0.706235
	0.935335	1.1855
	1.04079	0.974982
	1.12046	0.981092
	1.05119	0.853732
	0.961906	0.929963
	1.02226	1.02512
	1.10559	0.929179
	1.05152	0.909126
	1.14185	1.23897
	1.01169	1.00084
	0.991479	1.06013
	0.931823	0.7401
	0.87087	1.22948
	1.10472	1.29891
	0.990333	1.21314
	1.04047	0.792963
	0.988796	0.984871
	0.897042	0.932752
	0.976492	1.25635
	0.984044	0.957738
	1.11258	1.21473
	0.945916	1.19061
	0.913654	0.729554
	1.23795	1.27026
	1.00934	0.730165
	1.09856	1.26602
	1.08245	1.11408
	1.02779	1.00073
	1.02936	1.10712
	0.857452	0.938167
	1.07035	0.811033
	0.935012	1.12246
	0.80579	1.22175
	0.843051	0.861883
	1.09619	0.781219
	0.946304	1.06141
	0.992132	1.00821
	1.0509	0.970857
	1.11793	0.976788
	1.12162	0.801676
	1.09153	0.895308
	0.930523	1.22214
	0.927237	0.995192
	0.866321	1.13524
	0.74695	1.17053
	0.928575	0.993451
	0.871904	1.18136
	0.877145	1.09187
	1.04	0.948604
	1.20906	0.977646
	1.19135	0.802251
	0.778953	1.10682
	1.01327	0.828183
	1.08207	0.764949
	0.999238	1.10051
	0.827212	1.04325
	0.859316	0.988216
	1.10304	0.893493
	0.743683	1.07769
	0.932251	0.856422
	1.18378	0.946053
	1.11941	0.930813
	1.03457	1.03816
	1.28919	0.945012
	1.14998	1.08089
	1.03724	0.889014
	1.23054	1.01949
	0.972271	0.916671
	0.91278	0.76453
	1.1257	0.987964
	1.14789	1.10655
	0.86657	0.806306
	0.878945	0.764504
	1.01613	1.01158
	1.06913	0.853892
	0.947894	1.02948
	1.24679	0.943852
	1.02053	1.02621
	0.98801	1.00163
	0.820565	1.0799
	1.17914	0.754874
	0.902877	0.987954
	1.18347	0.911551
	0.743115	1.07899
	1.0428	0.948365
	0.707882	0.817548
	1.15254	0.761127
	0.765308	1.07791
	0.985829	0.909786
	0.744044	1.01363
	0.926204	0.974959
	0.930387	1.10631
	0.963882	0.778362
	0.724035	0.892235
	1.00037	0.748993
	0.907735	1.29916
	1.06734	0.932179
	0.888134	0.917825
	1.06467	0.790879
	1.00108	1.23762
	0.791893	0.830332
	1.02743	1.07322
	1.11575	0.950305
	0.873815	0.845442
	1.14343	1.10431
	0.972832	1.02998
	0.792826	1.10618
	0.92546	0.964881
	0.991411	1.21047
	1.09465	1.00168
	0.90017	0.917331
	1.09955	1.12747
	0.92544	1.02634
	0.746588	0.722371
	1.1708	1.14625
	1.23847	1.22437
	0.827649	1.03616
	0.936763	1.23327
	0.720977	0.702615
	0.993452	0.98269
	1.04141	0.999011
	1.01896	1.04311
	1.02522	0.932403
	1.03302	0.733982
	1.04954	1.0103
	1.07934	1.05346
	0.969083	0.965329
	1.03774	1.00411
	0.876621	1.01711
	0.871056	1.00484
	0.995968	0.952536
	0.741503	0.959123
	0.713603	0.970621
	1.01307	0.998916
	1.08719	1.04622
	0.931964	0.981486
	0.976676	1.03285
	0.95014	0.986901
	1.16744	0.825426
	1.03259	0.926681
	0.738137	1.05248
	1.08885	1.0172
	1.02928	0.868369
	1.0732	0.985232
	0.98723	1.06239
	0.982251	0.947327
	0.833203	0.929737
	1.03874	0.940085
	0.97291	0.959218
	1.17078	0.917132
	1.02613	0.985782
	1.0007	0.998615
	1.00804	0.820486
	0.928649	0.807985
	1.27771	0.847766
	1.24744	1.02625
	1.14973	1.0211
	0.720173	0.707954
	0.755421	1.14035
	1.14149	1.10079
	1.01373	0.819693
	1.15683	1.00571
	0.915858	0.745935
	1.00078	0.96957
	1.07251	1.0112
	1.08182	1.01476
	0.818148	0.989294
	0.735364	1.04051
	0.947118	1.11398
	0.91443	0.779052
	0.766774	0.783093
	1.07556	0.813943
	0.92911	0.931056
	0.969688	1.10027
	0.951549	1.01594
	0.825697	0.844378
	0.728398	0.988735
	1.01689	0.952917
	1.03726	1.00501
	1.06092	0.824402
	0.903184	0.960789
	0.787499	1.13113
	1.02011	0.766603
	1.00747	0.766327
	0.994685	1.00289
	0.84735	0.823673
	0.833193	0.804665
	0.867913	0.883345
	0.875055	0.972454
	0.744633	0.871343
	0.819852	0.902776
	1.08008	0.764908
	1.02726	0.827729
	1.04673	0.887459
	0.791412	0.984578
	0.872003	0.881212
	1.08926	1.08685
	0.980143	1.12322
	1.10102	0.881366
	1.04244	0.969677
	1.04155	0.859795
	0.869667	1.00113
	0.937553	0.991501
	0.977773	0.782855
	1.04259	0.977718
	0.960701	0.894803
	1.14215	0.877328
	1.01069	0.987159
	1.03267	0.976687
	0.876935	1.10969
	1.05373	0.979305
	1.00424	0.983098
	1.0081	0.801729
	0.989996	0.999379
	1.01347	0.875145
	0.953873	0.889413
	1.08888	1.10597
	1.07891	0.908304
	1.03798	1.10043
	0.816807	0.889036
	1.0246	0.767148
	1.00496	0.934721
	0.982507	0.844911
	1.00835	0.954844
	0.897099	1.07351
	0.969969	0.733953
	0.886017	0.764567
	1.10584	0.963285
	0.831644	0.741661
	0.832079	0.736591
	1.20477	0.963017
	0.867916	0.881265
	0.885293	1.00131
	1.02334	0.741574
	0.957065	1.00206
	0.991444	0.983359
	0.905941	1.04943
	1.01165	0.994524
	0.858354	1.29154
	1.13068	1.05412
	0.946726	1.2335
	1.10791	1.29394
	1.03232	1.01742
	0.837834	1.06054
	0.790836	0.951729
	0.975331	0.881106
	1.02835	0.959289
	0.833812	0.980677
	1.01678	1.25457
	1.01108	1.19741
	0.779551	1.10165
	0.716852	0.900564
	0.959388	1.04508
	0.975844	1.25934
	1.07465	1.14385
	1.04034	0.98774
	0.864574	0.958331
	0.986534	1.20041
	1.09886	0.982807
	0.949621	1.02067
	0.952626	0.872144
	0.902196	0.917429
	1.10293	0.814374
	1.01522	0.729603
	1.15128	1.09927
	1.02195	1.13182
	1.02298	0.933918
	1.10244	0.978841
	0.95722	1.01313
	0.881418	0.968834
	1.09246	0.880993
	1.08947	1.00143
	0.978312	1.06333
	1.05457	0.717973
	0.86103	1.02355
	1.01846	0.829729
	1.09768	1.01434
	1.14045	0.967058
	0.95551	1.04688
	1.09736	1.033
	1.1155	1.11519
	0.899122	1.02217
	0.913323	1.02366
	1.05925	0.99014
	1.18415	1.19615
	1.08255	0.997854
	1.11725	0.957539
	1.09138	0.898635
	1.0329	1.07183
	0.954207	0.890391
	1.16593	1.22426
	0.966403	0.890686
	1.05524	0.832188
	1.09231	0.897312
	0.940138	1.09148
	1.16316	1.00235
	1.04707	0.876877
	1.09763	1.13294
	1.14971	0.854278
	1.00837	1.10216
	1.06704	0.985244
	1.18195	1.19158
	1.07372	0.909977
	1.15801	1.11209
	1.05924	1.15036
	0.85311	0.972083
	1.06025	0.98608
	1.16592	0.864771
	1.06405	0.891544
	0.943956	0.999517
	1.02334	0.859142
	1.03851	1.06867
	1.09649	0.904315
	1.14495	1.03243
	1.02469	0.831235
	1.04471	0.935291
	0.999353	0.872222
	1.13131	1.02391
	1.02346	1.20343
	1.10725	1.10451
	1.09462	1.08405
	1.22507	0.814523
	1.0711	0.909875
	0.913514	1.22452
	1.06557	0.984104
	0.96038	1.02918
	1.07728	1.00749
	0.998765	0.976178
	1.07764	1.02117
	1.08971	0.990251
	0.852168	0.854239
	1.0511	1.04085
	1.00845	1.16608
	1.05467	0.847854
	1.00509	0.843873
	0.792145	0.956966
	0.987466	0.854261
	1.09982	1.11002
	0.976503	1.14841
	1.01777	1.0086
	0.911711	0.80642
	1.04922	0.852304
	1.02267	1.00252
	0.991883	1.06003
	0.903279	0.859214
	0.993389	0.785474
	1.00135	0.799782
	1.07076	1.20948
	0.986746	1.01537
	1.05519	1.09496
	0.868152	0.950505
	1.02431	1.12752
	1.14867	0.979878
	1.1323	0.941211
	0.988864	0.850424
	1.0414	0.952448
	0.884356	0.956578
	1.04082	0.940027
	1.17005	1.20657
	1.02066	0.796955
	0.927211	1.15984
	0.98145	0.88919
	1.10234	1.05674
	1.11007	0.960343
	1.06767	1.02608
	1.01336	0.806586
	0.947127	1.00489
	1.21122	1.08681
	0.900026	0.848856
	1.12012	0.754577
	0.776258	1.23562
	1.03343	0.802447
	1.03588	0.965597
	0.955824	1.18725
	1.07362	0.904279
	1.1476	0.745325
	0.900083	0.992697
	1.03439	0.763512
	0.765951	1.17439
	0.991703	0.752231
	0.923862	0.817557
	0.73761	1.14811
	0.944192	1.14562
	1.15662	0.940492
	0.974896	0.989611
	0.819893	1.23306
	1.27143	1.08385
	0.903052	0.966118
	0.863611	0.963336
	1.07926	1.06116
	1.04319	1.04258
	1.18295	1.0171
	0.912228	1.02189
	0.955118	1.16498
	0.922732	0.947061
	1.0455	1.00512
	1.16315	1.01926
	1.09477	1.05374
	1.05483	0.991184
	1.00092	1.19073
	1.01725	1.02898
	1.03379	1.12163
	1.27754	0.982024
	1.02314	1.0014
	0.962446	0.791702
	1.10683	0.911991
	1.03525	0.952555
	1.03016	1.00213
	1.07719	0.808807
	1.02997	0.944315
	1.05146	0.830834
	1.02257	1.05912
	1.00204	1.19651
	1.0504	0.998312
	1.02475	1.01004
	0.980771	1.17383
	1.07502	0.840391
	1.04217	0.836358
	1.01324	0.800786
	1.03806	1.13027
	1.03318	0.972339
	0.997591	1.00069
	1.0145	1.0701
	0.834055	1.11782
	1.19273	0.99074
	1.04306	0.954461
	1.03065	0.880184
	1.18053	1.16841
	0.988773	0.954298
	1.03426	0.987467
	1.00155	0.988186
	0.941716	1.0143
	0.853972	0.779354
	1.08359	0.926601
	1.21957	1.10151
	1.0353	0.897404
	0.870358	1.10076
	1.08658	1.00589
	0.985506	1.12466
	0.850132	0.967399
	1.11946	0.851937
	1.11619	0.856803
	1.16473	0.978899
	0.888562	1.08168
	1.22323	0.731314
	1.27758	1.01393
	0.999543	1.05083
	0.988317	1.05235
	1.0741	0.81489
	1.12708	0.949764
	0.918342	1.05106
	1.26261	0.77895
	1.00536	1.02539
	1.10523	1.10233
	1.22032	1.09782
	1.15977	0.881564
	0.970901	0.954278
	0.983468	0.949962
	1.0765	1.0124
	1.09614	0.87174
	1.21445	0.827145
	0.886228	0.987923
	1.10674	0.91363
	1.05274	1.03386
	1.12641	0.947412
	1.2293	1.08774
	1.13116	0.766665
	1.04066	0.750683
	0.965595	0.882529
	1.12859	0.879007
	1.0966	0.99508
	1.08578	0.92073
	1.03356	0.968428
	1.10045	1.15734
	0.958968	0.975082
	0.976733	0.969814
	1.03179	0.910228
	0.993931	0.866899
	1.18509	0.986022
	0.947019	1.04783
	1.08057	1.06087
	1.10897	0.974462
	1.07798	1.0249
	0.921116	0.933027
	1.03176	1.05156
	0.807964	0.957745
	0.955735	0.912202
	1.06873	0.91995
	1.2299	0.940206
	1.07186	0.949834
	0.97162	1.02283
	1.11921	0.958509
	1.05014	1.03166
	1.13671	0.903011
	0.976754	0.984181
	0.858671	0.977839
	1.14292	0.989164
	0.979494	0.97542
	1.27405	1.00648
	1.13973	1.02144
	1.00843	0.895992
	0.923128	0.94429
	1.0565	0.942852
	0.963867	1.08658
	1.02912	0.985487
	0.985117	1.08687
	1.12341	0.982477
	1.18216	0.917492
	1.07739	1.04239
	1.02911	1.09022
	0.98139	0.943748
		1.04837
		0.99889
		0.97677
		1.11355
		0.994585
		0.969593
		1.01962
		1.10243
		1.0286
		0.963212
		0.99866
		0.992383
		0.998559
		0.887458
		1.03878
		1.01632
		0.894198
		1.01483
		1.01546
		1.16965
		1.04706
		0.811096
		1.07048
		0.902927
		0.997179
		0.820412
		0.772563
		0.839127
		0.962921
		0.976579
		1.11341
		0.746875
		1.04982
		0.788876
		1.00554
		0.929297
		1.03762
		1.0263
		0.990965
		1.1496
		0.963495
		0.853247
		1.06037
		0.989995
		1.0038
		0.816112
		1.01975
		0.944391
		0.826253
		0.920873
		0.974911
		0.992857
		1.12304
		1.0327
		0.981671
		1.00407
		1.01088
		0.911005
		1.03445
		0.989624
		1.02569
		1.07762
		0.950539
		0.930363
		0.97551
		0.957627
		1.13665
		0.9978
		0.977146
		1.01196
		0.936252
		0.967923
		0.895453

## Sheet: Figure 2A
Figure 2A
bins:	0.05	0.1	0.15	0.2	0.25	0.3	0.35	0.4	0.45	0.5	0.55	0.6	0.65	0.7	0.75	0.8	0.85	0.9	0.95	1	1.05	1.1	1.15	1.2	1.25	1.3	1.35	1.4	1.45	1.5	1.55	1.6	1.65	1.7	1.75	1.8	1.85	1.9	1.95	2	2.05	2.1	2.15	2.2	2.25	2.3	2.35	2.4	2.45
mean mass frequency:	65.272	988.394	1216.64	867.502	873.048	1036.61	977.525	1032.91	1068.08	1092.59	1073.7	1095.69	1075.48	1093.95	1157.61	1282.14	1370.78	1514.12	1708.3	1896.61	2115.69	2129.32	2025.28	1921.39	1920.62	1956.59	2010.55	1914.31	2103.1	2009.85	1886.92	1961.67	2256.31	1979.87	2253.77	2015	1832.21	2150.45	2397.34	3605.03	4521.6	3340.61	3068.81	1335.02	1550.32	1523.61	1052.27	1261.47	3421.7
[truncated: 6 more columns]

## Sheet: Figure 2B
Figure 2B																										Figure 2B
Mass																										Distance
1000	1200	1400	1600	1800	2000	2200	2400	2600	2800	3000	3200	3400	3600	3800	4000	4200	4400	4600	4800	5000	5200	5400	5600	5800		0	0	0	0	0	0	0	0	0	0	0	0	0	0	0	0	0	0	0	0	0	0	0	0
1000	1200	1400	1600	1800	2000	2200	2400	2600	2800	3000	3200	3400	3600	3800	4000	4200	4400	4600	4800	5000	5200	5400	5600	5800		0.05	0.05	0.05	0.05	0.05	0.05	0.05	0.05	0.05	0.05	0.05	0.05	0.05	0.05	0.05	0.05	0.05	0.05	0.05	0.05	0.05	0.05	0.05	0.05
1000	1200	1400	1600	1800	2000	2200	2400	2600	2800	3000	3200	3400	3600	3800	4000	4200	4400	4600	4800	5000	5200	5400	5600	5800		0.1	0.1	0.1	0.1	0.1	0.1	0.1	0.1	0.1	0.1	0.1	0.1	0.1	0.1	0.1	0.1	0.1	0.1	0.1	0.1	0.1	0.1	0.1	0.1
1000	1200	1400	1600	1800	2000	2200	2400	2600	2800	3000	3200	3400	3600	3800	4000	4200	4400	4600	4800	5000	5200	5400	5600	5800		0.15	0.15	0.15	0.15	0.15	0.15	0.15	0.15	0.15	0.15	0.15	0.15	0.15	0.15	0.15	0.15	0.15	0.15	0.15	0.15	0.15	0.15	0.15	0.15
1000	1200	1400	1600	1800	2000	2200	2400	2600	2800	3000	3200	3400	3600	3800	4000	4200	4400	4600	4800	5000	5200	5400	5600	5800		0.2	0.2	0.2	0.2	0.2	0.2	0.2	0.2	0.2	0.2	0.2	0.2	0.2	0.2	0.2	0.2	0.2	0.2	0.2	0.2	0.2	0.2	0.2	0.2
1000	1200	1400	1600	1800	2000	2200	2400	2600	2800	3000	3200	3400	3600	3800	4000	4200	4400	4600	4800	5000	5200	5400	5600	5800		0.25	0.25	0.25	0.25	0.25	0.25	0.25	0.25	0.25	0.25	0.25	0.25	0.25	0.25	0.25	0.25	0.25	0.25	0.25	0.25	0.25	0.25	0.25	0.25
1000	1200	1400	1600	1800	2000	2200	2400	2600	2800	3000	3200	3400	3600	3800	4000	4200	4400	4600	4800	5000	5200	5400	5600	5800		0.3	0.3	0.3	0.3	0.3	0.3	0.3	0.3	0.3	0.3	0.3	0.3	0.3	0.3	0.3	0.3	0.3	0.3	0.3	0.3	0.3	0.3	0.3	0.3
1000	1200	1400	1600	1800	2000	2200	2400	2600	2800	3000	3200	3400	3600	3800	4000	4200	4400	4600	4800	5000	5200	5400	5600	5800		0.35	0.35	0.35	0.35	0.35	0.35	0.35	0.35	0.35	0.35	0.35	0.35	0.35	0.35	0.35	0.35	0.35	0.35	0.35	0.35	0.35	0.35	0.35	0.35
1000	1200	1400	1600	1800	2000	2200	2400	2600	2800	3000	3200	3400	3600	3800	4000	4200	4400	4600	4800	5000	5200	5400	5600	5800		0.4	0.4	0.4	0.4	0.4	0.4	0.4	0.4	0.4	0.4	0.4	0.4	0.4	0.4	0.4	0.4	0.4	0.4	0.4	0.4	0.4	0.4	0.4	0.4
1000	1200	1400	1600	1800	2000	2200	2400	2600	2800	3000	3200	3400	3600	3800	4000	4200	4400	4600	4800	5000	5200	5400	5600	5800		0.45	0.45	0.45	0.45	0.45	0.45	0.45	0.45	0.45	0.45	0.45	0.45	0.45	0.45	0.45	0.45	0.45	0.45	0.45	0.45	0.45	0.45	0.45	0.45
1000	1200	1400	1600	1800	2000	2200	2400	2600	2800	3000	3200	3400	3600	3800	4000	4200	4400	4600	4800	5000	5200	5400	5600	5800		0.5	0.5	0.5	0.5	0.5	0.5	0.5	0.5	0.5	0.5	0.5	0.5	0.5	0.5	0.5	0.5	0.5	0.5	0.5	0.5	0.5	0.5	0.5	0.5
1000	1200	1400	1600	1800	2000	2200	2400	2600	2800	3000	3200	3400	3600	3800	4000	4200	4400	4600	4800	5000	5200	5400	5600	5800		0.55	0.55	0.55	0.55	0.55	0.55	0.55	0.55	0.55	0.55	0.55	0.55	0.55	0.55	0.55	0.55	0.55	0.55	0.55	0.55	0.55	0.55	0.55	0.55
1000	1200	1400	1600	1800	2000	2200	2400	2600	2800	3000	3200	3400	3600	3800	4000	4200	4400	4600	4800	5000	5200	5400	5600	5800		0.6	0.6	0.6	0.6	0.6	0.6	0.6	0.6	0.6	0.6	0.6	0.6	0.6	0.6	0.6	0.6	0.6	0.6	0.6	0.6	0.6	0.6	0.6	0.6
1000	1200	1400	1600	1800	2000	2200	2400	2600	2800	3000	3200	3400	3600	3800	4000	4200	4400	4600	4800	5000	5200	5400	5600	5800		0.65	0.65	0.65	0.65	0.65	0.65	0.65	0.65	0.65	0.65	0.65	0.65	0.65	0.65	0.65	0.65	0.65	0.65	0.65	0.65	0.65	0.65	0.65	0.65
1000	1200	1400	1600	1800	2000	2200	2400	2600	2800	3000	3200	3400	3600	3800	4000	4200	4400	4600	4800	5000	5200	5400	5600	5800		0.7	0.7	0.7	0.7	0.7	0.7	0.7	0.7	0.7	0.7	0.7	0.7	0.7	0.7	0.7	0.7	0.7	0.7	0.7	0.7	0.7	0.7	0.7	0.7
1000	1200	1400	1600	1800	2000	2200	2400	2600	2800	3000	3200	3400	3600	3800	4000	4200	4400	4600	4800	5000	5200	5400	5600	5800		0.75	0.75	0.75	0.75	0.75	0.75	0.75	0.75	0.75	0.75	0.75	0.75	0.75	0.75	0.75	0.75	0.75	0.75	0.75	0.75	0.75	0.75	0.75	0.75
1000	1200	1400	1600	1800	2000	2200	2400	2600	2800	3000	3200	3400	3600	3800	4000	4200	4400	4600	4800	5000	5200	5400	5600	5800		0.8	0.8	0.8	0.8	0.8	0.8	0.8	0.8	0.8	0.8	0.8	0.8	0.8	0.8	0.8	0.8	0.8	0.8	0.8	0.8	0.8	0.8	0.8	0.8
1000	1200	1400	1600	1800	2000	2200	2400	2600	2800	3000	3200	3400	3600	3800	4000	4200	4400	4600	4800	5000	5200	5400	5600	5800		0.85	0.85	0.85	0.85	0.85	0.85	0.85	0.85	0.85	0.85	0.85	0.85	0.85	0.85	0.85	0.85	0.85	0.85	0.85	0.85	0.85	0.85	0.85	0.85
1000	1200	1400	1600	1800	2000	2200	2400	2600	2800	3000	3200	3400	3600	3800	4000	4200	4400	4600	4800	5000	5200	5400	5600	5800		0.9	0.9	0.9	0.9	0.9	0.9	0.9	0.9	0.9	0.9	0.9	0.9	0.9	0.9	0.9	0.9	0.9	0.9	0.9	0.9	0.9	0.9	0.9	0.9
1000	1200	1400	1600	1800	2000	2200	2400	2600	2800	3000	3200	3400	3600	3800	4000	4200	4400	4600	4800	5000	5200	5400	5600	5800		0.95	0.95	0.95	0.95	0.95	0.95	0.95	0.95	0.95	0.95	0.95	0.95	0.95	0.95	0.95	0.95	0.95	0.95	0.95	0.95	0.95	0.95	0.95	0.95
1000	1200	1400	1600	1800	2000	2200	2400	2600	2800	3000	3200	3400	3600	3800	4000	4200	4400	4600	4800	5000	5200	5400	5600	5800		1	1	1	1	1	1	1	1	1	1	1	1	1	1	1	1	1	1	1	1	1	1	1	1
1000	1200	1400	1600	1800	2000	2200	2400	2600	2800	3000	3200	3400	3600	3800	4000	4200	4400	4600	4800	5000	5200	5400	5600	5800		1.05	1.05	1.05	1.05	1.05	1.05	1.05	1.05	1.05	1.05	1.05	1.05	1.05	1.05	1.05	1.05	1.05	1.05	1.05	1.05	1.05	1.05	1.05	1.05
1000	1200	1400	1600	1800	2000	2200	2400	2600	2800	3000	3200	3400	3600	3800	4000	4200	4400	4600	4800	5000	5200	5400	5600	5800		1.1	1.1	1.1	1.1	1.1	1.1	1.1	1.1	1.1	1.1	1.1	1.1	1.1	1.1	1.1	1.1	1.1	1.1	1.1	1.1	1.1	1.1	1.1	1.1
1000	1200	1400	1600	1800	2000	2200	2400	2600	2800	3000	3200	3400	3600	3800	4000	4200	4400	4600	4800	5000	5200	5400	5600	5800		1.15	1.15	1.15	1.15	1.15	1.15	1.15	1.15	1.15	1.15	1.15	1.15	1.15	1.15	1.15	1.15	1.15	1.15	1.15	1.15	1.15	1.15	1.15	1.15
1000	1200	1400	1600	1800	2000	2200	2400	2600	2800	3000	3200	3400	3600	3800	4000	4200	4400	4600	4800	5000	5200	5400	5600	5800		1.2	1.2	1.2	1.2	1.2	1.2	1.2	1.2	1.2	1.2	1.2	1.2	1.2	1.2	1.2	1.2	1.2	1.2	1.2	1.2	1.2	1.2	1.2	1.2
1000	1200	1400	1600	1800	2000	2200	2400	2600	2800	3000	3200	3400	3600	3800	4000	4200	4400	4600	4800	5000	5200	5400	5600	5800		1.25	1.25	1.25	1.25	1.25	1.25	1.25	1.25	1.25	1.25	1.25	1.25	1.25	1.25	1.25	1.25	1.25	1.25	1.25	1.25	1.25	1.25	1.25	1.25
1000	1200	1400	1600	1800	2000	2200	2400	2600	2800	3000	3200	3400	3600	3800	4000	4200	4400	4600	4800	5000	5200	5400	5600	5800		1.3	1.3	1.3	1.3	1.3	1.3	1.3	1.3	1.3	1.3	1.3	1.3	1.3	1.3	1.3	1.3	1.3	1.3	1.3	1.3	1.3	1.3	1.3	1.3
1000	1200	1400	1600	1800	2000	2200	2400	2600	2800	3000	3200	3400	3600	3800	4000	4200	4400	4600	4800	5000	5200	5400	5600	5800		1.35	1.35	1.35	1.35	1.35	1.35	1.35	1.35	1.35	1.35	1.35	1.35	1.35	1.35	1.35	1.35	1.35	1.35	1.35	1.35	1.35	1.35	1.35	1.35
1000	1200	1400	1600	1800	2000	2200	2400	2600	2800	3000	3200	3400	3600	3800	4000	4200	4400	4600	4800	5000	5200	5400	5600	5800		1.4	1.4	1.4	1.4	1.4	1.4	1.4	1.4	1.4	1.4	1.4	1.4	1.4	1.4	1.4	1.4	1.4	1.4	1.4	1.4	1.4	1.4	1.4	1.4
1000	1200	1400	1600	1800	2000	2200	2400	2600	2800	3000	3200	3400	3600	3800	4000	4200	4400	4600	4800	5000	5200	5400	5600	5800		1.45	1.45	1.45	1.45	1.45	1.45	1.45	1.45	1.45	1.45	1.45	1.45	1.45	1.45	1.45	1.45	1.45	1.45	1.45	1.45	1.45	1.45	1.45	1.45
1000	1200	1400	1600	1800	2000	2200	2400	2600	2800	3000	3200	3400	3600	3800	4000	4200	4400	4600	4800	5000	5200	5400	5600	5800		1.5	1.5	1.5	1.5	1.5	1.5	1.5	1.5	1.5	1.5	1.5	1.5	1.5	1.5	1.5	1.5	1.5	1.5	1.5	1.5	1.5	1.5	1.5	1.5
1000	1200	1400	1600	1800	2000	2200	2400	2600	2800	3000	3200	3400	3600	3800	4000	4200	4400	4600	4800	5000	5200	5400	5600	5800		1.55	1.55	1.55	1.55	1.55	1.55	1.55	1.55	1.55	1.55	1.55	1.55	1.55	1.55	1.55	1.55	1.55	1.55	1.55	1.55	1.55	1.55	1.55	1.55
1000	1200	1400	1600	1800	2000	2200	2400	2600	2800	3000	3200	3400	3600	3800	4000	4200	4400	4600	4800	5000	5200	5400	5600	5800		1.6	1.6	1.6	1.6	1.6	1.6	1.6	1.6	1.6	1.6	1.6	1.6	1.6	1.6	1.6	1.6	1.6	1.6	1.6	1.6	1.6	1.6	1.6	1.6
1000	1200	1400	1600	1800	2000	2200	2400	2600	2800	3000	3200	3400	3600	3800	4000	4200	4400	4600	4800	5000	5200	5400	5600	5800		1.65	1.65	1.65	1.65	1.65	1.65	1.65	1.65	1.65	1.65	1.65	1.65	1.65	1.65	1.65	1.65	1.65	1.65	1.65	1.65	1.65	1.65	1.65	1.65
1000	1200	1400	1600	1800	2000	2200	2400	2600	2800	3000	3200	3400	3600	3800	4000	4200	4400	4600	4800	5000	5200	5400	5600	5800		1.7	1.7	1.7	1.7	1.7	1.7	1.7	1.7	1.7	1.7	1.7	1.7	1.7	1.7	1.7	1.7	1.7	1.7	1.7	1.7	1.7	1.7	1.7	1.7
1000	1200	1400	1600	1800	2000	2200	2400	2600	2800	3000	3200	3400	3600	3800	4000	4200	4400	4600	4800	5000	5200	5400	5600	5800		1.75	1.75	1.75	1.75	1.75	1.75	1.75	1.75	1.75	1.75	1.75	1.75	1.75	1.75	1.75	1.75	1.75	1.75	1.75	1.75	1.75	1.75	1.75	1.75
1000	1200	1400	1600	1800	2000	2200	2400	2600	2800	3000	3200	3400	3600	3800	4000	4200	4400	4600	4800	5000	5200	5400	5600	5800		1.8	1.8	1.8	1.8	1.8	1.8	1.8	1.8	1.8	1.8	1.8	1.8	1.8	1.8	1.8	1.8	1.8	1.8	1.8	1.8	1.8	1.8	1.8	1.8
1000	1200	1400	1600	1800	2000	2200	2400	2600	2800	3000	3200	3400	3600	3800	4000	4200	4400	4600	4800	5000	5200	5400	5600	5800		1.85	1.85	1.85	1.85	1.85	1.85	1.85	1.85	1.85	1.85	1.85	1.85	1.85	1.85	1.85	1.85	1.85	1.85	1.85	1.85	1.85	1.85	1.85	1.85
1000	1200	1400	1600	1800	2000	2200	2400	2600	2800	3000	3200	3400	3600	3800	4000	4200	4400	4600	4800	5000	5200	5400	5600	5800		1.9	1.9	1.9	1.9	1.9	1.9	1.9	1.9	1.9	1.9	1.9	1.9	1.9	1.9	1.9	1.9	1.9	1.9	1.9	1.9	1.9	1.9	1.9	1.9
1000	1200	1400	1600	1800	2000	2200	2400	2600	2800	3000	3200	3400	3600	3800	4000	4200	4400	4600	4800	5000	5200	5400	5600	5800		1.95	1.95	1.95	1.95	1.95	1.95	1.95	1.95	1.95	1.95	1.95	1.95	1.95	1.95	1.95	1.95	1.95	1.95	1.95	1.95	1.95	1.95	1.95	1.95
1000	1200	1400	1600	1800	2000	2200	2400	2600	2800	3000	3200	3400	3600	3800	4000	4200	4400	4600	4800	5000	5200	5400	5600	5800		2	2	2	2	2	2	2	2	2	2	2	2	2	2	2	2	2	2	2	2	2	2	2	2
1000	1200	1400	1600	1800	2000	2200	2400	2600	2800	3000	3200	3400	3600	3800	4000	4200	4400	4600	4800	5000	5200	5400	5600	5800		2.05	2.05	2.05	2.05	2.05	2.05	2.05	2.05	2.05	2.05	2.05	2.05	2.05	2.05	2.05	2.05	2.05	2.05	2.05	2.05	2.05	2.05	2.05	2.05
1000	1200	1400	1600	1800	2000	2200	2400	2600	2800	3000	3200	3400	3600	3800	4000	4200	4400	4600	4800	5000	5200	5400	5600	5800		2.1	2.1	2.1	2.1	2.1	2.1	2.1	2.1	2.1	2.1	2.1	2.1	2.1	2.1	2.1	2.1	2.1	2.1	2.1	2.1	2.1	2.1	2.1	2.1
1000	1200	1400	1600	1800	2000	2200	2400	2600	2800	3000	3200	3400	3600	3800	4000	4200	4400	4600	4800	5000	5200	5400	5600	5800		2.15	2.15	2.15	2.15	2.15	2.15	2.15	2.15	2.15	2.15	2.15	2.15	2.15	2.15	2.15	2.15	2.15	2.15	2.15	2.15	2.15	2.15	2.15	2.15
1000	1200	1400	1600	1800	2000	2200	2400	2600	2800	3000	3200	3400	3600	3800	4000	4200	4400	4600	4800	5000	5200	5400	5600	5800		2.2	2.2	2.2	2.2	2.2	2.2	2.2	2.2	2.2	2.2	2.2	2.2	2.2	2.2	2.2	2.2	2.2	2.2	2.2	2.2	2.2	2.2	2.2	2.2
1000	1200	1400	1600	1800	2000	2200	2400	2600	2800	3000	3200	3400	3600	3800	4000	4200	4400	4600	4800	5000	5200	5400	5600	5800		2.25	2.25	2.25	2.25	2.25	2.25	2.25	2.25	2.25	2.25	2.25	2.25	2.25	2.25	2.25	2.25	2.25	2.25	2.25	2.25	2.25	2.25	2.25	2.25
1000	1200	1400	1600	1800	2000	2200	2400	2600	2800	3000	3200	3400	3600	3800	4000	4200	4400	4600	4800	5000	5200	5400	5600	5800		2.3	2.3	2.3	2.3	2.3	2.3	2.3	2.3	2.3	2.3	2.3	2.3	2.3	2.3	2.3	2.3	2.3	2.3	2.3	2.3	2.3	2.3	2.3	2.3
1000	1200	1400	1600	1800	2000	2200	2400	2600	2800	3000	3200	3400	3600	3800	4000	4200	4400	4600	4800	5000	5200	5400	5600	5800		2.35	2.35	2.35	2.35	2.35	2.35	2.35	2.35	2.35	2.35	2.35	2.35	2.35	2.35	2.35	2.35	2.35	2.35	2.35	2.35	2.35	2.35	2.35	2.35
1000	1200	1400	1600	1800	2000	2200	2400	2600	2800	3000	3200	3400	3600	3800	4000	4200	4400	4600	4800	5000	5200	5400	5600	5800		2.4	2.4	2.4	2.4	2.4	2.4	2.4	2.4	2.4	2.4	2.4	2.4	2.4	2.4	2.4	2.4	2.4	2.4	2.4	2.4	2.4	2.4	2.4	2.4
1000	1200	1400	1600	1800	2000	2200	2400	2600	2800	3000	3200	3400	3600	3800	4000	4200	4400	4600	4800	5000	5200	5400	5600	5800		2.45	2.45	2.45	2.45	2.45	2.45	2.45	2.45	2.45	2.45	2.45	2.45	2.45	2.45	2.45	2.45	2.45	2.45	2.45	2.45	2.45	2.45	2.45	2.45
1000	1200	1400	1600	1800	2000	2200	2400	2600	2800	3000	3200	3400	3600	3800	4000	4200	4400	4600	4800	5000	5200	5400	5600	5800		2.5	2.5	2.5	2.5	2.5	2.5	2.5	2.5	2.5	2.5	2.5	2.5	2.5	2.5	2.5	2.5	2.5	2.5	2.5	2.5	2.5	2.5	2.5	2.5
1000	1200	1400	1600	1800	2000	2200	2400	2600	2800	3000	3200	3400	3600	3800	4000	4200	4400	4600	4800	5000	5200	5400	5600	5800		2.55	2.55	2.55	2.55	2.55	2.55	2.55	2.55	2.55	2.55	2.55	2.55	2.55	2.55	2.55	2.55	2.55	2.55	2.55	2.55	2.55	2.55	2.55	2.55
1000	1200	1400	1600	1800	2000	2200	2400	2600	2800	3000	3200	3400	3600	3800	4000	4200	4400	4600	4800	5000	5200	5400	5600	5800		2.6	2.6	2.6	2.6	2.6	2.6	2.6	2.6	2.6	2.6	2.6	2.6	2.6	2.6	2.6	2.6	2.6	2.6	2.6	2.6	2.6	2.6	2.6	2.6
1000	1200	1400	1600	1800	2000	2200	2400	2600	2800	3000	3200	3400	3600	3800	4000	4200	4400	4600	4800	5000	5200	5400	5600	5800		2.65	2.65	2.65	2.65	2.65	2.65	2.65	2.65	2.65	2.65	2.65	2.65	2.65	2.65	2.65	2.65	2.65	2.65	2.65	2.65	2.65	2.65	2.65	2.65
1000	1200	1400	1600	1800	2000	2200	2400	2600	2800	3000	3200	3400	3600	3800	4000	4200	4400	4600	4800	5000	5200	5400	5600	5800		2.7	2.7	2.7	2.7	2.7	2.7	2.7	2.7	2.7	2.7	2.7	2.7	2.7	2.7	2.7	2.7	2.7	2.7	2.7	2.7	2.7	2.7	2.7	2.7
[truncated: 26 more columns]

## Sheet: Figure 3E
Figure 3E	Folder	/fs/pool/pool-plitzko/Philipp/Data/Clamy/Nucleolus_Project/Template_Matching/Pre-Ribosome_EMD-8143/07_Relion/Run_J/Class3D/job006
Particle	X	Y	Z	Class	Treatment		Treatment:
	2324	1316	792	2	1		1	stationary
	2956	1528	948	2	1		2	DAZ
	2232	1156	916	2	1		3	dark
	1640	1280	640	2	1		4	log
	3400	1680	1364	2	1
	768	1020	832	2	1
	3124	1556	1024	2	1
	1832	984	880	2	1
	640	1696	568	2	1
	2136	1144	776	1	1
	1016	1268	824	2	1
	868	1320	512	2	1
	3612	2540	1060	2	1
	3192	1700	1028	2	1
	1496	1188	924	2	1
	420	3080	1072	2	1
	2964	1424	1180	2	1
	560	1768	528	2	1
	500	2964	900	2	1
	580	3064	796	2	1
	2076	1004	916	2	1
	3316	1600	1120	2	1
	580	2772	752	2	1
	364	2928	1032	2	1
	1324	2740	768	1	1
	1780	1092	676	1	1
	3048	3228	1004	2	1
	728	3220	856	2	1
	3576	1932	1316	1	1
	2272	1244	864	2	1
	1660	812	968	2	1
	1780	880	980	1	1
	364	2696	932	2	1
	736	1516	600	2	1
	164	2024	840	2	1
	868	1120	676	2	1
	1036	3512	908	2	1
	764	1128	724	1	1
	424	1624	576	2	1
	768	3432	1064	1	1
	1976	1060	780	2	1
	3452	2132	1068	1	1
	668	2360	1008	2	1
	1180	976	868	2	1
	448	1980	568	2	1
	2568	1104	1160	2	1
	1712	1124	768	2	1
	848	3332	712	1	1
	3468	2220	972	2	1
	784	2500	1056	2	1
	2544	1396	788	2	1
	1264	3556	816	2	1
	3184	1776	940	2	1
	1096	3612	1080	2	1
	2732	1252	1176	2	1
	3324	1704	1172	1	1
	3308	1316	1292	2	1
	1424	3264	1028	2	1
	3216	1956	908	2	1
	3064	1612	908	2	1
	932	1400	668	2	1
	3072	1256	1240	2	1
	2448	1056	1152	2	1
	932	1860	612	2	1
	3500	1756	1364	1	1
	868	1420	516	1	1
	2488	1284	1128	2	1
	960	2212	620	2	1
	616	1492	528	1	1
	592	3260	960	2	1
	1356	1772	844	2	1
	3580	2640	1020	2	1
	272	1812	700	2	1
	3468	1952	1060	2	1
	2524	1312	876	2	1
	2472	1340	1000	1	1
	720	3280	952	2	1
	1456	3428	928	2	1
	948	1752	588	1	1
	1364	888	960	2	1
	352	2468	716	2	1
	1300	1016	852	2	1
	812	2804	820	2	1
	316	2136	728	2	1
	720	1984	980	2	1
	244	2204	776	2	1
	864	1228	612	2	1
	1124	1136	680	2	1
	2868	2364	944	2	1
	664	2120	796	2	1
	1376	2748	880	2	1
	824	1600	616	2	1
	880	3372	848	2	1
	244	1944	892	2	1
	1808	1252	640	3	1
	2924	1440	976	2	1
	1344	2684	972	2	1
	480	2704	948	2	1
	1872	1104	748	2	1
	1500	1036	808	2	1
	1532	1264	668	2	1
	1392	1180	660	1	1
	1188	2832	928	2	1
	1056	1068	792	2	1
	440	1708	740	2	1
	3608	2908	1076	2	1
	2852	1460	1052	2	1
	3552	2152	1156	2	1
	940	2028	916	1	1
	236	2540	956	2	1
	996	1300	524	2	1
	664	1172	768	2	1
	1228	2696	1164	2	1
	2576	1248	1044	2	1
	2064	1224	756	2	1
	348	1696	596	2	1
	3280	1892	992	2	1
	2644	1320	952	2	1
	2372	1140	1036	2	1
	240	2372	804	2	1
	3480	2912	1100	2	1
	1244	2500	800	2	1
	688	1096	820	2	1
	3128	1376	1212	2	1
	2036	1312	696	2	1
	532	2056	568	1	1
	680	3304	1048	2	1
	1204	880	948	2	1
	3168	3152	1144	1	1
	3144	2928	1088	1	1
	3360	1928	1064	2	1
	712	1364	572	2	1
	3024	2628	1000	1	1
	528	2232	600	2	1
	1308	2592	868	1	1
	564	1840	760	1	1
	2916	2484	944	1	1
	3500	3044	1084	2	1
	3392	1604	1336	1	1
	1152	2220	952	2	1
	164	3368	696	1	1
	2400	3040	1236	1	1
	1632	640	968	1	1
	1124	2116	924	2	1
	1580	1920	772	2	1
	1700	2460	1064	1	1
	3516	1820	1272	1	1
	1640	1752	892	3	1
	1128	3584	924	2	1
	3044	292	1148	1	1
	1712	720	852	1	1
	1884	2320	1040	1	1
	1040	1604	880	1	1
	1448	1532	944	1	1
	1908	2100	1104	1	1
	1364	2360	784	1	1
	3204	2748	1252	1	1
	1128	1924	872	2	1
	1508	2304	896	2	1
	1892	2436	1128	2	1
	1580	1348	968	3	1
	1024	1832	864	2	1
	1816	2384	932	3	1
	880	3004	892	1	1
	2272	3312	1024	2	1
	1732	784	876	1	1
	1204	2088	976	2	1
	272	3548	668	3	1
	1856	1928	1052	2	1
	2940	1728	872	1	1
	1724	1348	980	1	1
	2592	1708	952	1	1
	3568	1528	912	2	1
	2288	2012	1044	2	1
	1640	1000	952	2	1
	1868	736	1092	2	1
	2564	1880	900	2	1
	1792	848	844	1	1
	148	576	1016	1	1
	1916	976	1004	1	1
	2176	1968	976	1	1
	1752	2840	844	1	1
	1892	636	1048	1	1
	1212	620	1084	3	1
	156	2732	656	1	1
	2656	1916	988	1	1
	3536	1440	1020	1	1
	1920	1784	1072	1	1
	1708	2972	980	1	1
	1044	2472	896	1	1
	1968	1704	804	1	1
	1464	1568	1056	1	1
	1268	524	1024	1	1
	2724	1956	924	3	1
	1704	1596	1060	1	1
	1812	1624	980	2	1
	3272	1296	1168	1	1
	1784	752	940	1	1
	1832	1696	1016	1	1
	1740	1488	1080	1	1
	2392	2076	1160	2	1
	380	1580	704	1	1
	1708	336	1128	1	1
	1432	280	948	2	1
	1940	636	872	1	1
	1640	1736	1112	1	1
	3292	1452	1212	1	1
	1604	908	796	1	1
	3500	2392	1176	1	1
	3056	1624	940	1	1
	1952	864	1048	1	1
	1632	648	1020	2	1
	2036	2172	956	2	1
	3320	1384	1048	2	1
	3408	944	1208	2	1
	2404	1064	960	2	1
	2704	988	1000	2	1
	2192	1168	968	2	1
	1912	2168	1016	2	1
	2836	1904	1232	2	1
	2612	1044	948	2	1
	3024	1588	1020	2	1
	3160	1628	1216	2	1
	3004	1008	1020	2	1
	1904	1568	936	2	1
	2928	720	1276	2	1
	3016	1776	1372	1	1
	2112	1604	896	3	1
	2728	1280	940	2	1
	2380	1868	880	2	1
	3240	1316	1004	2	1
	3164	688	1236	3	1
	2448	1428	908	2	1
	2864	968	1148	2	1
	2844	1744	1020	2	1
	2532	1544	844	2	1
	1852	1680	912	1	1
	2324	1432	912	1	1
	1976	2432	1212	2	1
	2604	1980	1080	2	1
	2432	1172	856	2	1
	2308	1956	948	2	1
	2284	1500	860	2	1
	2840	1188	892	2	1
	2044	2256	1044	1	1
	3304	960	1164	3	1
	2524	1140	912	2	1
	1716	1568	1008	2	1
	3440	976	1428	2	1
	1884	2004	1036	2	1
	2660	2020	1172	2	1
	2744	752	1184	2	1
	1892	1408	984	1	1
	2024	1336	904	2	1
	2664	1116	852	2	1
	2092	1036	952	2	1
	2344	1672	796	2	1
	3084	988	1200	2	1
	2076	1732	848	2	1
	1968	2052	928	2	1
	2368	2148	1136	2	1
	2928	1536	1068	1	1
	1716	1452	1068	2	1
	2384	1284	876	1	1
	2948	856	1276	2	1
	2268	1068	1024	1	1
	2248	1852	860	2	1
	2412	1208	1056	1	1
	2144	1840	812	2	1
	2440	1932	1152	1	1
	3060	1552	1244	1	1
	3140	1504	1176	2	1
	1180	3012	800	2	1
	1940	3084	1028	2	1
	2244	2380	1016	2	1
	1456	2920	812	1	1
	2932	1528	1216	2	1
	1300	3076	784	2	1
	2728	2736	1220	2	1
	2748	2008	1152	2	1
	1540	2916	940	2	1
	292	2324	696	2	1
	932	2920	756	1	1
	448	2556	756	3	1
	1132	2444	920	2	1
	772	1820	740	1	1
	2480	1780	1148	2	1
	1376	2984	956	2	1
	2948	2148	1188	2	1
	1804	3000	880	2	1
	2792	1288	1168	2	1
	536	2652	696	2	1
	2920	1812	1192	2	1
	424	2620	656	2	1
	1464	2952	868	2	1
	3012	1740	1152	1	1
	2256	1512	1040	1	1
	752	1916	816	1	1
	200	2220	688	2	1
	2416	2088	1132	1	1
	1668	2880	936	1	1
	1268	2948	900	2	1
	1000	1080	756	1	1
	1476	3168	884	2	1
	1684	2768	844	2	1
	2120	2520	1028	2	1
	2504	1916	1188	2	1
	2808	1868	1328	2	1
	2004	3616	880	2	1
	2372	2456	1056	2	1
	1652	2936	984	1	1
	1912	2668	876	1	1
	2004	2840	1004	2	1
	3320	3580	1284	2	1
	3272	3484	1176	1	1
	1664	3564	936	2	1
	1848	3220	804	1	1
	3324	2940	1360	2	1
	2564	2464	1104	1	1
	3052	3616	1168	2	1
	2172	2840	1072	1	1
	1568	3232	880	1	1
	2504	2012	1112	3	1
	2552	1872	1260	2	1
	2892	3548	1232	2	1
	2132	2520	1144	2	1
	2268	2000	1132	1	1
	2316	2200	980	2	1
	2804	1952	1196	2	1
	2032	2516	968	2	1
	1576	3116	864	2	1
	3396	2428	1440	2	1
	2260	2264	960	1	1
	3036	2004	1188	1	1
	2024	212	1036	1	1
	1916	2816	944	1	1
	1120	1140	1172	2	1
	2704	1772	1052	2	1
	1996	900	1308	2	1
	964	1160	956	2	1
	1032	1124	1040	2	1
	2452	1080	1164	1	1
	1568	912	1020	1	1
	2580	1304	1324	2	1
	2688	1588	1016	2	1
	556	1488	648	1	1
	2328	2516	1096	2	1
	2108	2420	896	1	1
	640	3480	404	2	1
	1916	2876	600	2	1
	216	3328	500	2	1
	2668	1672	1052	2	1
	2212	884	1220	2	1
	2428	2440	1076	2	1
	368	1876	620	2	1
	2032	2704	780	2	1
	388	3340	412	1	1
	1920	2768	768	2	1
	2300	932	1148	2	1
	2472	1308	1396	2	1
	376	1836	900	2	1
	2604	2004	1320	2	1
	2008	804	1320	1	1
	648	1368	896	2	1
	164	2032	636	2	1
	2628	1496	1076	2	1
	2212	2528	1112	2	1
	288	1808	584	3	1
	2620	1812	1268	2	1
	1292	932	924	1	1
	1592	2964	564	2	1
	1096	1024	796	2	1
	512	3408	500	2	1
	1900	2528	764	1	1
	1668	964	1284	3	1
	3584	1248	1520	1	1
	1132	3248	416	1	1
	1828	2552	864	2	1
	1632	948	1132	2	1
	2628	1628	1160	2	1
	1736	1180	1284	1	1
	2332	2420	1192	2	1
	1012	3316	632	2	1
	1024	1116	892	1	1
	1156	2976	440	1	1
	436	1564	872	2	1
	1200	3180	728	2	1
	2276	2604	1012	1	1
	1608	824	936	2	1
	428	3372	292	2	1
	504	1516	980	2	1
	784	1316	1048	2	1
	2672	1356	1260	3	1
	2368	1108	1216	1	1
	1760	2644	864	2	1
	2692	2024	916	2	1
	1508	964	1232	2	1
	368	1600	652	2	1
	1832	2652	616	2	1
	244	1924	620	2	1
	1160	3184	532	2	1
	2508	1120	1076	1	1
	1328	1012	1296	2	1
	1564	2844	556	1	1
	3092	3048	1060	1	1
	608	3404	580	1	1
	872	1412	552	2	1
	756	1220	708	2	1
	2708	2644	1316	2	1
	240	1448	720	2	1
	2472	1728	1176	2	1
	604	1328	796	2	1
	1024	1416	492	2	1
	2152	1344	764	2	1
	2936	2480	1440	2	1
	1404	1048	780	2	1
	1828	1396	888	2	1
	940	1380	652	1	1
	3040	2776	1100	2	1
	1504	1140	836	2	1
	1852	1436	788	2	1
	544	1440	624	2	1
	1504	1096	736	3	1
	2332	3608	1292	1	1
	2840	3036	1184	3	1
	2172	1744	852	2	1
	2004	1248	984	2	1
	3024	368	932	1	1
	348	1384	680	2	1
	488	1756	408	2	1
	1904	640	608	1	1
	188	1660	836	2	1
	2728	3020	1052	1	1
	1636	1260	952	2	1
	2588	2028	848	1	1
	476	1360	664	2	1
	2900	3404	1272	2	1
	272	2000	776	1	1
	2368	3516	1300	2	1
	3396	2628	1320	1	1
	236	3296	752	1	1
	2992	2396	1432	1	1
	2244	1372	824	2	1
	2800	2732	1348	2	1
	3400	3148	1168	2	1
	2436	1508	1072	2	1
	360	1496	544	2	1
	1828	1292	772	2	1
	2580	3552	1064	2	1
	1600	1172	752	2	1
	1996	1288	708	2	1
	1676	1712	816	1	1
	2328	1524	884	2	1
	1204	1248	520	1	1
	2236	1640	1148	1	1
	128	3336	916	1	1
	692	1204	788	2	1
	680	1420	608	2	1
	680	1276	708	2	1
	2756	2268	1048	2	1
	1360	1272	892	2	1
	2452	1672	832	2	1
	1460	1240	596	2	1
	2304	3568	1168	1	1
	2708	2188	1124	2	1
	172	2048	732	2	1
	180	1780	624	2	1
	2936	2588	1248	1	1
	2740	2216	1232	2	1
	2688	2080	936	2	1
	2380	3580	1016	1	1
	2920	2392	1332	2	1
	2868	3116	1036	1	1
	2576	3420	1212	1	1
	1360	1164	620	1	1
	2776	1048	1064	2	1
	2364	1552	1284	2	1
	1404	1880	744	2	1
	1540	1876	780	1	1
	2512	360	1308	2	1
	1496	1256	792	2	1
	816	1856	912	2	1
	2256	1636	1212	2	1
	2396	1584	928	2	1
	1848	1748	952	2	1
	2544	940	1060	2	1
	1208	1888	932	1	1
	2564	1464	1016	1	1
	304	1504	676	2	1
	448	1688	860	2	1
	1568	1816	1040	1	1
	2716	1292	1268	3	1
	2660	1312	1112	1	1
	2700	1220	1344	1	1
	2548	1424	1064	1	1
	3168	3316	1080	2	1
	2136	596	864	2	1
	1476	2468	912	2	1
	2376	676	852	2	1
	1200	1628	788	2	1
	1188	1756	796	2	1
	1668	2264	936	2	1
	1184	2320	892	1	1
	2388	3228	1084	2	1
	3160	2372	1052	2	1
	2588	520	900	2	1
	2060	1528	812	2	1
	3104	2116	1096	1	1
	1384	1496	840	2	1
	1936	1548	916	2	1
	3356	308	1108	2	1
	2184	1460	1008	2	1
	1384	2444	880	2	1
	3424	2344	1028	2	1
	972	1948	888	2	1
	3080	2488	1048	2	1
	2340	492	992	2	1
	1724	1312	812	2	1
	2164	2212	1020	2	1
	2176	2476	980	1	1
	2152	2572	952	1	1
	2692	496	972	1	1
	1908	1492	788	2	1
	2012	640	876	3	1
	2356	392	1020	1	1
	2124	2100	1032	1	1
	3144	3216	1064	1	1
	3388	3080	1252	1	1
	2100	1388	836	1	1
	1548	2540	952	3	1
	2524	3024	956	1	1
	2368	2232	1000	1	1
	2236	688	872	1	1
	2820	3116	1140	1	1
	1728	2808	824	1	1
	1092	1800	880	1	1
	2568	384	1012	1	1
	3144	3112	1028	1	1
	3048	2088	1144	1	1
	1052	2024	812	3	1
	2116	1760	852	1	1
	1244	1840	716	2	1
	1352	1288	772	2	1
	1948	1040	968	2	1
	1148	1684	868	2	1
	3272	2332	1044	2	1
	2196	1564	928	2	1
	1172	1968	740	2	1
	3220	2520	1084	2	1
	3204	2404	1156	2	1
	2280	3252	992	2	1
	1992	3072	960	2	1
	1664	2524	876	2	1
	1860	972	884	2	1
	1712	1340	956	1	1
	2700	3020	1100	2	1
	1732	884	916	1	1
	2840	3344	1164	1	1
	1148	2068	804	1	1
	1988	2964	988	2	1
	2040	800	920	2	1
	2884	2616	1152	1	1
	2204	2996	944	1	1
	1272	1324	900	1	1
	3616	2272	1156	1	1
	2320	2352	888	1	1
	1656	1144	744	1	1
	2944	308	988	1	1
	2240	1476	908	1	1
	1996	1988	916	1	1
	1372	2348	768	1	1
	1756	1952	864	1	1
	1868	1656	860	1	1
	1456	1936	876	1	1
	2496	624	940	1	1
	2764	2748	1128	1	1
	1416	2108	888	1	1
	2192	1368	940	1	1
	1720	1212	972	1	1
	1416	1540	900	1	1
	2564	3164	1176	1	1
	3228	2040	1028	1	1
	3144	3272	1224	2	1
	3044	3244	1200	1	1
	3008	3284	1108	1	1
	1080	2708	652	2	1
	952	2908	756	2	1
	1888	3416	836	2	1
	1132	3176	868	3	1
	336	3248	528	2	1
	2208	1784	1156	2	1
	360	2792	744	2	1
	2576	2632	960	2	1
	1068	3088	636	2	1
	560	2988	576	3	1
	2888	2116	904	2	1
	772	2908	628	2	1
	2876	2612	1084	2	1
	3572	2192	1196	2	1
	956	2780	620	2	1
	1080	1940	656	2	1
	3508	2104	1204	3	1
	908	3448	552	2	1
	3184	3416	1192	1	1
	212	3544	752	2	1
	1820	2696	760	2	1
	1236	3308	828	2	1
	2396	1548	1080	2	1
	528	2712	672	2	1
	2656	2724	928	3	1
	3516	3500	1092	2	1
	2268	1768	1072	2	1
	700	3268	812	3	1
	960	2084	820	2	1
	588	3232	792	2	1
	1036	2596	656	2	1
	2880	2504	1120	2	1
	708	3156	684	2	1
	3000	2392	988	2	1
	1048	1876	756	2	1
	1516	3364	788	1	1
	720	2352	864	1	1
	2496	2996	904	1	1
	492	2560	856	2	1
	236	2772	724	1	1
	720	2344	688	2	1
	2660	2960	856	2	1
	1652	3376	688	1	1
	1032	3480	888	2	1
	3116	2124	940	2	1
	2160	856	752	2	1
	1380	2364	960	2	1
	2648	3144	1040	2	1
	1140	1252	612	2	1
	2532	2000	1092	1	1
	2544	1184	1060	2	1
	3220	884	956	2	1
	3256	1956	1004	2	1
	1692	740	856	2	1
	2792	912	900	1	1
	1108	1312	804	2	1
	1604	796	860	1	1
	2804	3028	1076	1	1
	3140	3160	1204	1	1
	3156	2568	1348	1	1
	3524	2072	1368	2	1
	3020	780	828	2	1
	2128	1068	968	1	1
	3100	1036	1024	2	1
	3452	1816	984	2	1
	1592	836	984	2	1
	2188	2092	844	1	1
	1912	2724	1148	1	1
	3456	1560	1192	1	1
	1264	1760	880	1	1
	3100	1248	1084	1	1
	3300	3252	1048	1	1
	3304	3196	1104	1	1
	3208	1472	872	1	1
	2684	972	816	1	1
	2916	1844	1064	1	1
	1268	1152	784	1	1
	1140	904	716	3	1
	2924	896	876	2	1
	2980	1112	1224	3	1
	2308	1228	920	3	1
	1992	604	752	2	1
	1196	2256	568	2	1
	2092	940	936	1	1
	1152	1160	704	2	1
	1648	748	596	2	1
	2396	1204	928	1	1
	1980	2816	980	1	1
	1816	2736	968	1	1
	1032	2216	788	1	1
	1540	844	772	2	1
	3004	852	940	1	1
	3604	2588	1276	1	1
	1964	1816	980	1	1
	2160	2908	1052	1	1
	1640	2300	876	1	1
	1208	2032	792	1	1
	1804	2136	940	1	1
	2944	2164	1116	1	1
	1684	2356	1004	1	1
	1828	2244	972	1	1
	2084	756	772	1	1
	2772	988	992	1	1
	2460	2784	1056	2	1
	2816	2324	1236	2	1
	2368	2284	1108	2	1
	2844	3072	1080	2	1
	1968	1988	768	2	1
	2216	2984	900	3	1
	3292	2464	1144	2	1
	3052	2716	1248	2	1
	2080	2188	860	2	1
	2892	3216	976	2	1
	2976	3112	1112	3	1
	3288	2668	1208	1	1
	3152	2504	1272	2	1
	2528	1748	940	1	1
	2656	1896	1112	3	1
	2928	2084	1052	2	1
	2744	2520	1212	1	1
	3040	1792	1012	1	1
	2224	2388	932	1	1
	2380	2936	1020	2	1
	2928	2312	1176	1	1
	2500	1420	804	1	1
	3268	2020	968	1	1
	2728	2432	1272	1	1
	2344	1804	972	1	1
	2732	2200	1044	1	1
	2412	1716	944	2	1
	2876	2964	984	1	1
	2868	1800	1060	1	1
	2892	1544	932	1	1
	3044	1556	920	1	1
	3024	2236	964	1	1
	3204	1776	964	1	1
	2276	2724	952	1	1
	2588	1176	844	1	1
	3404	2236	968	1	1
	2132	1952	856	1	1
	2392	1380	776	1	1
	2128	2400	800	1	1
	2688	1660	944	1	1
	2340	1076	808	1	1
	3172	2388	1164	1	1
	3464	2352	1056	3	1
	2948	2492	1220	2	1
	3068	1856	1116	2	1
	2060	2468	760	2	1
	2676	2652	1208	2	1
	2976	3144	988	2	1
	2660	1248	832	2	1
	2796	1528	912	2	1
	2940	2840	1296	2	1
	3064	2100	1092	1	1
	2740	1848	1072	2	1
	2096	2668	904	2	1
	2164	2904	844	1	1
	2748	1728	1040	2	1
	2432	2388	1168	1	1
	3160	2792	1156	1	1
	2076	1848	808	1	1
	2784	1412	880	2	1
	2828	2936	1120	1	1
	3224	2568	1200	1	1
	1932	2080	744	1	1
	2684	2288	1228	1	1
	3208	2052	1076	1	1
	3176	3104	912	1	1
	2048	2084	904	1	1
	2660	2776	1192	1	1
	2628	1752	920	1	1
	1992	1880	740	1	1
	2372	2176	968	1	1
	2340	2528	1184	1	1
	2876	2244	1064	1	1
	2588	2840	1080	1	1
	2060	2000	816	1	1
	2832	2060	1048	1	1
	2108	1752	772	2	1
	2492	2612	1176	1	1
	3264	2884	1096	1	1
	1812	1092	804	2	1
	1016	3388	1192	2	1
	948	1152	648	2	1
	436	1444	644	2	1
	324	1484	668	2	1
	2752	1444	920	2	1
	952	3424	1080	2	1
	1816	3388	1228	2	1
	2744	2856	1264	2	1
	2432	3088	1124	3	1
	1252	3460	1128	2	1
	1168	3588	1036	1	1
	2488	3140	1324	2	1
	2896	3540	1476	1	1
	2956	2992	1408	2	1
	2996	2308	1156	2	1
	2916	2360	1076	2	1
	2804	1824	1036	2	1
	2948	2340	1256	2	1
	2952	2036	1196	2	1
	2856	1716	1016	2	1
	2844	2852	1288	2	1
	1612	3384	1104	2	1
	2224	3284	1228	2	1
	2872	1472	920	2	1
	2608	1392	860	2	1
	1856	1168	900	2	1
	296	1424	568	2	1
	2836	1404	836	2	1
	2752	1828	932	1	1
	1392	1124	656	2	1
	2728	2984	1276	2	1
	2568	2476	1044	2	1
	1964	1396	872	1	1
	684	3444	1064	2	1
	2704	1616	860	1	1
	2220	1304	960	1	1
	2816	2024	1124	2	1
	1324	3400	1088	1	1
	2100	1144	796	2	1
	120	3196	768	2	1
	316	792	536	1	1
	1216	1144	748	1	1
	1140	1336	812	1	1
	1520	1100	632	2	1
	2092	3300	1136	2	1
	1976	1132	784	2	1
	1300	1180	724	2	1
	1680	3320	1232	2	1
	2160	1248	848	2	1
	2448	1396	888	2	1
	664	1236	592	2	1
	2008	3340	1136	2	1
	2704	1384	828	2	1
	616	1332	656	2	1
	572	3404	1104	2	1
	2680	2416	1096	1	1
	900	3244	1004	2	1
	2696	3104	1248	2	1
	2824	2708	1208	2	1
	2964	1524	912	2	1
	748	1312	632	1	1
	604	1328	540	2	1
	2820	2376	1272	2	1
	212	1372	536	2	1
	2892	2192	984	1	1
	2788	2512	1164	2	1
	2852	1716	1124	1	1
	2124	1272	940	1	1
	748	3424	1172	2	1
	424	3224	964	1	1
	2368	3204	1276	2	1
	1656	3428	1144	1	1
	2768	2656	1288	1	1
	588	3220	872	1	1
	1884	1308	844	1	1
	2580	3396	1388	1	1
	1088	232	560	1	1
	1108	1244	556	1	1
	1240	1744	844	1	1
	2644	1168	1116	2	1
	2468	1876	956	2	1
	1600	952	916	2	1
	2728	2636	964	2	1
	3096	2948	908	1	1
	3432	1360	1132	3	1
	1576	2028	876	1	1
	3604	128	1200	1	1
	1488	992	900	1	1
	2524	2640	896	1	1
	2840	3148	1028	1	1
	1784	1232	892	1	1
	2056	1680	896	1	1
	2000	888	952	1	1
	1636	1548	888	1	1
	3468	3032	1108	1	1
	2196	2168	872	1	1
	3372	2544	972	1	1
	196	3592	480	1	1
	2212	2276	920	1	1
	3104	3184	1032	1	1
	1424	1112	896	2	1
	1524	1640	812	2	1
	2640	744	1116	1	1
	3496	2564	1044	1	1
	3268	1016	1156	1	1
	3476	2328	1088	1	1
	2288	1892	924	2	1
	1668	856	960	1	1
	2160	640	992	1	1
	2692	2756	1016	1	1
	1460	1244	840	1	1
	2624	1008	1040	1	1
	2020	2480	912	1	1
	1676	2188	856	1	1
	1408	1224	920	1	1
	2128	1876	872	1	1
	2132	1776	972	1	1
	2744	2896	1000	1	1
	2880	3068	928	1	1
	2544	2816	916	1	1
	1560	1816	824	1	1
	1908	1984	836	1	1
	2444	2764	860	2	1
	1460	1828	832	1	1
	2804	2616	1140	2	1
	1152	2272	828	2	1
	1940	2912	1000	2	1
	880	1832	696	2	1
	2988	2364	1240	2	1
	1236	2216	912	2	1
	844	1052	620	3	1
	2920	1644	1028	2	1
	1132	888	680	2	1
	2704	1688	932	2	1
	2592	2520	1040	1	1
	1600	1044	700	2	1
	2788	1700	984	2	1
	2368	844	948	2	1
	2876	2536	1116	2	1
	2896	1856	1012	2	1
	2672	1280	964	2	1
	2872	2576	1240	1	1
	1012	1668	808	1	1
	1460	860	804	1	1
	2300	916	892	1	1
	2832	1800	976	1	1
	1316	2056	844	1	1
	388	3384	796	1	1
	3408	2112	1136	1	1
	2568	252	772	1	1
	764	1248	712	2	1
	1140	1648	708	1	1
	1632	2536	944	2	1
	2584	1168	1020	2	1
	952	1960	748	2	1
	2880	1980	1048	2	1
	948	2056	688	2	1
	2568	2784	1192	2	1
	1464	944	792	2	1
	1040	944	668	2	1
	2476	944	972	2	1
	1328	1272	684	1	1
	3016	1704	1084	1	1
	776	1600	696	2	1
	828	1260	652	1	1
	744	1084	676	2	1
	1732	1868	752	1	1
	1812	904	684	1	1
	848	3272	884	1	1
	2540	1224	916	1	1
	1768	2176	904	1	1
	464	3408	872	1	1
	2152	976	728	1	1
	2892	1180	1108	2	1
	3268	1584	1372	2	1
	2244	1820	864	3	1
	1844	2240	960	2	1
	2276	2488	948	2	1
	3148	2032	1240	2	1
	2664	1916	908	2	1
	2648	1760	960	2	1
	2516	2404	1064	2	1
	3004	1636	1116	3	1
	1856	1784	732	3	1
	1884	2220	1096	3	1
	3480	1344	1288	3	1
	1704	1236	724	1	1
	1904	2016	776	1	1
	1952	2272	1036	1	1
	1744	2376	720	3	1
	2816	2360	956	2	1
	1672	1572	812	1	1
	2256	136	1004	1	1
	1912	1396	1020	2	1
	2164	1432	1032	3	1
	3148	1080	1268	3	1
	2424	1680	856	1	1
	2168	2452	940	2	1
	1588	1292	748	2	1
	1916	1672	744	2	1
	1932	2296	916	3	1
	3012	600	1072	2	1
	2868	2128	1220	2	1
	3608	1528	1228	3	1
	2136	2360	944	1	1
	1832	2428	804	1	1
	1944	1684	856	1	1
	2076	1248	932	1	1
	2512	3020	968	1	1
	1776	2040	716	1	1
	1752	1100	976	2	1
	732	896	532	1	1
	912	1236	928	2	1
	516	852	696	2	1
	2156	3448	748	2	1
	516	2464	716	1	1
	2652	2620	1196	3	1
	2284	184	1180	2	1
	2240	1428	1252	2	1
	2072	1376	896	2	1
	2652	2548	864	1	1
	2872	3228	1216	1	1
	2540	2736	1144	1	1
	416	1072	868	2	1
	380	1356	892	2	1
	2284	1708	964	3	1
	792	1136	564	2	1
	2052	1372	1136	2	1
	3208	96	644	3	2
	300	1856	468	1	2
	2480	1904	464	1	2
	100	644	444	1	2
	740	1528	652	1	2
	2344	2312	400	1	2
	2696	1420	548	1	2
	2976	600	460	2	2
	392	308	404	1	2
	2596	3404	396	2	2
	2108	2184	512	1	2
	3188	1772	652	1	2
	2088	1856	316	2	2
	2180	1408	624	2	2
	2016	1524	496	3	2
	1524	1112	352	2	2
	3432	1772	352	2	2
	2076	1776	428	2	2
	1412	844	580	2	2
	3196	1420	664	2	2
	2312	1748	412	2	2
	1840	1692	288	3	2
	2632	972	364	2	2
	1036	316	384	2	2
	1808	1164	336	1	2
	2928	1092	308	1	2
	1388	1080	412	1	2
	3400	520	496	1	2
	1944	1700	376	1	2
	1204	268	568	1	2
	2900	876	352	1	2
	384	560	420	1	2
	2908	1660	328	2	2
	1904	1120	244	1	2
	2152	684	552	1	2
	2152	1188	504	2	2
	2608	1608	348	1	2
	2480	1092	624	1	2
	2672	764	452	2	2
	2256	744	536	1	2
	960	700	240	2	2
	1756	380	616	1	2
	1976	1796	340	2	2
	2364	1300	252	2	2
	1540	1360	316	2	2
	1528	756	612	2	2
	1872	1316	560	3	2
	2252	1176	532	2	2
	2444	1480	516	1	2
	1916	1388	500	1	2
	1860	1504	484	2	2
	1072	404	408	1	2
	1052	220	444	2	2
	1192	404	588	2	2
	1636	1308	356	1	2
	3148	1760	460	2	2
	2440	3076	452	2	2
	1596	1044	472	2	2
	2428	860	568	1	2
	2444	1696	424	1	2
	1756	612	584	2	2
	3212	1464	432	1	2
	244	3568	620	2	2
	3436	856	532	1	2
	1292	604	440	1	2
	1620	956	516	3	2
	760	3616	504	1	2
	3600	1840	544	2	2
	3076	1640	516	1	2
	3496	1720	368	1	2
	2292	1224	420	1	2
	788	364	452	1	2
	2824	1428	560	1	2
	2604	1480	648	1	2
	1712	1596	352	1	2
	2680	1612	544	2	2
	2912	1420	640	1	2
	1832	1372	496	1	2
	2132	1740	560	1	2
	2820	1584	324	1	2
	1688	1552	480	1	2
	1448	1448	592	1	2
	2780	1376	432	1	2
	1772	1516	592	1	2
	3344	1820	540	1	2
	1512	972	528	2	2
	1432	772	648	1	2
	2692	1956	496	1	2
	812	468	416	2	2
	2736	1472	400	1	2
	3516	1972	672	2	2
	3204	1608	364	1	2
	1816	1264	644	1	2
	2416	1248	472	2	2
	2024	1676	348	1	2
	3540	1772	496	1	2
	2428	1596	308	1	2
	1520	344	464	1	2
	2432	1640	508	1	2
	2204	1636	296	1	2
	1216	556	244	1	2
	1872	1256	368	2	2
	1532	944	420	1	2
	1352	1140	508	1	2
	3000	1696	832	1	2
	1752	1392	464	1	2
	2472	2092	764	3	2
	1276	676	232	3	2
	1860	1840	584	1	2
	3428	3592	560	1	2
	512	1948	640	2	2
	2992	3548	508	1	2
	2196	3064	628	1	2
	584	1596	624	1	2
	2764	580	404	1	2
	1364	452	724	1	2
	3060	368	668	2	2
	2848	624	556	1	2
	3248	216	632	1	2
	1280	3024	372	1	2
	2732	584	608	1	2
	2288	3232	352	1	2
	3000	360	508	1	2
	696	2760	464	1	2
	1112	2852	508	1	2
	548	2212	528	2	2
	3008	472	620	2	2
	2512	1188	324	2	2
	1580	1104	404	1	2
	2260	928	292	1	2
	3612	684	512	1	2
	656	1256	504	1	2
	2660	3616	564	1	2
	1824	564	444	1	2
	1528	360	456	1	2
	3144	940	324	1	2
	3360	3232	328	2	2
	1736	1292	620	2	2
	2436	352	728	1	2
	1928	3424	176	1	2
	2964	2256	408	2	2
	808	3540	436	1	2
	2188	3144	336	3	2
	1524	3504	184	2	2
	1824	1112	324	2	2
	2392	2552	308	2	2
	2324	1568	300	2	2
	2376	1760	224	2	2
	1840	1204	264	2	2
	2524	2604	324	1	2
	2092	1148	224	2	2
	2200	1736	308	2	2
	2120	3052	120	2	2
	1980	2980	256	1	2
	1904	1328	408	2	2
	2720	2972	152	3	2
	2664	2248	168	3	2
	1960	1400	356	2	2
	3444	448	428	1	2
	1892	2328	312	1	2
	2412	2160	264	1	2
	848	1180	352	1	2
	2160	1796	412	3	2
	2052	1548	352	1	2
	1984	3404	308	2	2
	2152	2588	344	2	2
	1568	800	284	2	2
	3132	140	420	2	2
	2664	2844	228	2	2
	2260	2188	320	3	2
	2420	2260	392	1	2
	1460	3580	236	1	2
	2264	2276	212	2	2
	2152	2876	352	1	2
	244	1048	328	2	2
	2032	1872	184	1	2
	1996	1908	616	2	2
	2260	1600	540	2	2
	2300	2940	104	3	2
	1688	1888	592	2	2
	2860	1212	712	2	2
	2036	2288	516	3	2
	1900	3228	120	2	2
	2128	3304	96	3	2
	880	1488	296	1	2
	2552	1272	688	2	2
	1964	2364	504	1	2
	1632	2764	428	2	2
	2392	1532	556	1	2
	1860	3076	264	1	2
	2704	3588	348	3	2
	1672	2324	328	1	2
	1760	1940	512	2	2
	1908	1956	484	1	2
	3008	1676	352	1	2
	1984	2748	344	1	2
	1816	2108	312	1	2
	2580	1724	420	1	2
	2396	3092	300	1	2
	3500	3308	180	3	2
	1892	2196	496	1	2
	2232	2772	228	1	2
	2180	1764	512	1	2
	2572	1180	888	1	2
	2384	1884	348	1	2
	2308	3436	260	1	2
	2092	2524	344	1	2
	2292	1328	852	1	2
	3332	1652	604	1	2
	1852	2228	372	1	2
	2252	1508	656	1	2
	2216	2936	144	1	2
	2964	3408	236	1	2
	2304	2828	288	1	2
	2280	3012	196	2	2
	1680	3092	164	2	2
	2976	3568	132	3	2
	1576	2892	344	3	2
	1408	2864	284	2	2
	2012	2976	348	1	2
	2636	3332	316	1	2
	1564	3232	340	3	2
	2484	3456	132	1	2
	1724	2400	428	1	2
	1732	3344	384	1	2
	2252	1692	468	1	2
	1684	2984	236	2	2
	2568	1556	656	1	2
	1748	2996	324	1	2
	2900	976	892	3	2
	316	1528	764	1	2
	3492	2904	120	1	2
	1716	2828	516	1	2
	2080	1800	620	2	2
	2132	3332	232	1	2
	3248	1388	800	1	2
	2496	1676	428	1	2
	1364	2288	508	1	2
	2644	1344	708	1	2
	1744	2976	472	1	2
	2736	1320	672	1	2
	1512	2460	348	1	2
	1052	892	756	1	2
	1552	2156	560	1	2
	2376	3024	196	1	2
	2484	1380	672	1	2
	2404	3476	336	1	2
	2052	3316	356	1	2
	1892	2904	512	1	2
	3032	3508	276	1	2
	2120	2972	168	1	2
	2364	1976	424	1	2
	3248	1660	468	1	2
	1612	2492	444	1	2
	1524	1844	736	2	2
	2080	1444	796	2	2
	3036	1372	820	1	2
	3152	3536	236	1	2
	2716	1896	564	2	2
	1736	2032	760	1	2
	1976	1892	564	2	2
	3364	1888	592	1	2
	2188	1816	880	1	2
	740	3048	236	1	2
	1692	1856	696	1	2
	2456	1804	572	1	2
	1892	1968	820	1	2
	700	2872	456	2	2
	1208	2176	832	1	2
	1548	504	980	1	2
	3148	1796	540	1	2
	388	3552	236	1	2
	3188	1792	832	1	2
	2128	2044	696	1	2
	2612	1340	764	1	2
	2036	1836	688	1	2
	3100	3552	116	1	2
	1848	1516	744	1	2
	2224	1408	896	1	2
	768	2676	432	2	2
	3200	3404	276	1	2
	2452	1592	880	1	2
	616	2812	452	2	2
	3180	1508	756	1	2
	2928	1804	708	1	2
	644	3600	284	2	2
	1552	1912	904	2	2
	2588	1692	612	1	2
	2356	1528	1000	1	2
	1956	1560	908	1	2
	780	2808	472	1	2
	2604	2060	704	1	2
	2908	1572	708	1	2
	2860	192	1132	1	2
	1328	2096	716	2	2
	3076	3424	120	1	2
	2404	1944	756	1	2
	2968	3340	304	1	2
	2480	1492	772	1	2
	840	2460	596	1	2
	3536	2384	640	1	2
	2956	1264	548	2	2
	1308	524	512	1	2
	1384	888	344	2	2
	1864	1316	300	2	2
	2804	1456	308	3	2
	2968	1260	460	1	2
	3092	1348	352	2	2
	3336	656	664	1	2
	3380	888	536	1	2
	1972	1512	328	3	2
	2592	988	648	1	2
	804	844	744	1	2
	1604	1256	340	1	2
	2840	1108	660	1	2
	1532	404	724	1	2
	3540	928	512	1	2
	1824	1004	616	3	2
	2296	1384	408	2	2
	1944	888	664	2	2
	1444	660	476	2	2
	1548	372	624	2	2
	2824	1396	392	2	2
	3400	1076	388	2	2
	2260	1504	344	3	2
	1012	192	352	3	2
	2656	1248	512	1	2
	1676	748	704	2	2
	2192	1176	520	1	2
	2724	1352	496	2	2
	1904	1288	388	1	2
	2344	1580	260	2	2
	2484	1332	460	1	2
	3456	1732	1324	1	3
	1820	1236	848	1	3
	2520	1004	1064	2	3
	2852	1160	980	1	3
	2320	1832	888	1	3
	2696	1388	1164	1	3
	3120	1556	1036	1	3
	2136	1768	960	1	3
	2180	868	856	1	3
	3364	1656	1076	1	3
	2424	1704	888	1	3
	1396	1364	708	1	3
	1484	640	756	1	3
	2456	764	1132	1	3
	3080	1564	1144	1	3
	3424	1856	1252	1	3
	1316	1312	744	2	3
	2700	1704	960	3	3
	2128	1536	1004	2	3
	2040	852	1024	1	3
	2044	640	968	2	3
	2076	1432	820	1	3
	1972	1128	932	1	3
	1932	640	780	1	3
	1136	1096	760	2	3
	3004	1796	1096	1	3
	1168	1240	780	1	3
	2504	1612	904	1	3
	2452	696	1020	1	3
	1708	788	936	1	3
	2332	1920	1028	1	3
	2364	1560	912	1	3
	1552	1568	788	1	3
	2468	1880	1004	1	3
	1848	1116	788	1	3
	3196	1500	1152	1	3
	2128	1008	828	2	3
	2596	1584	1040	1	3
	2068	1464	936	1	3
	2260	1620	968	1	3
	1368	1220	724	1	3
	2276	856	916	1	3
	2040	768	820	1	3
	1632	1452	788	1	3
	1772	3316	972	1	3
	508	3584	496	1	3
	2652	900	872	1	3
	964	3140	712	1	3
	2876	2500	1272	1	3
	1852	1372	920	2	3
	2524	616	1032	1	3
	3376	716	1092	1	3
	1456	2084	828	2	3
	1352	1564	740	3	3
	2656	1060	1120	1	3
	2892	1048	1188	1	3
	1612	1876	808	1	3
	2988	996	1212	1	3
	1560	2464	860	1	3
	3544	1252	1324	1	3
	1940	1440	1000	1	3
	1348	3464	856	1	3
	2264	1248	944	1	3
	1200	3032	772	1	3
	3240	1492	1264	1	3
	864	456	716	1	3
	3092	1440	1200	1	3
	1916	1736	1108	1	3
	1012	2408	520	1	3
	1840	1744	976	1	3
	1296	2124	656	1	3
	1076	3276	764	3	3
	1800	1728	852	1	3
	1820	1268	956	1	3
	2936	1404	1152	1	3
	2368	1368	1204	1	3
	2900	936	1180	3	3
	3224	656	1244	3	3
	1052	2872	808	1	3
	1428	1688	796	2	3
	2580	1128	1064	1	3
	2196	1324	1024	1	3
	2492	1068	976	1	3
	2560	1352	1148	1	3
	1052	3124	536	1	3
	2120	1368	840	1	3
	1024	2320	624	2	3
	3072	1156	1288	1	3
	924	2556	760	1	3
	1160	2188	608	2	3
	1132	3188	836	1	3
	3564	1372	1280	1	3
	1464	1940	856	1	3
	1016	3092	656	1	3
	2652	960	928	1	3
	1584	2528	988	1	3
	1988	1012	1148	1	3
	1620	1484	792	1	3
	1396	2516	900	1	3
	3076	916	1220	1	3
	2876	1252	1152	3	3
	1864	1932	940	1	3
	1312	1844	756	1	3
	1684	1884	992	2	3
	2208	956	756	2	3
	704	2712	784	2	3
	2388	3512	1428	2	3
	2156	2412	1152	3	3
	1344	1276	732	2	3
	3244	636	948	2	3
	736	1836	552	2	3
	2064	2860	1348	2	3
	800	2668	892	2	3
	3516	1756	1340	1	3
	2872	3552	1580	2	3
	3040	1688	1200	2	3
	1984	2772	1204	2	3
	1720	2008	948	2	3
	760	3572	848	3	3
	2812	2656	1188	2	3
	2268	1428	692	2	3
	1064	3164	992	1	3
	1124	1352	604	2	3
	628	2000	564	2	3
	3592	2100	1412	2	3
	3380	3396	1684	1	3
	912	3588	1292	2	3
	1316	3552	1388	2	3
	784	1700	688	2	3
	1932	2756	1088	2	3
	1868	3244	1336	1	3
	1304	3188	1000	2	3
	1664	2956	1180	1	3
	1840	2128	724	1	3
	2044	2984	1328	2	3
	2248	2036	1132	2	3
	2660	2148	996	2	3
	1816	3460	1444	2	3
	1696	1712	844	3	3
	1624	3528	1324	1	3
	2124	2272	1040	2	3
	2760	2392	1296	2	3
	1800	2876	1144	2	3
	1820	1696	784	2	3
	1232	1160	564	2	3
	708	2984	724	2	3
	1940	2588	1000	2	3
	1804	1800	720	3	3
	2680	2340	1360	2	3
	2352	1164	660	2	3
	684	1932	624	3	3
	1160	1148	280	3	3
	2736	2192	1376	1	3
	752	1808	692	2	3
	1516	3516	1144	1	3
	1960	1700	764	1	3
	3340	480	680	2	3
	1160	3256	1136	2	3
	1908	2896	1196	2	3
	1612	3128	1316	2	3
	2636	3072	1600	3	3
	2368	2368	1012	2	3
	2012	1232	1172	2	3
	2744	2204	1048	2	3
	3244	1888	1288	2	3
	2892	2848	1256	2	3
	2548	2584	1064	2	3
	3132	2204	1068	2	3
	1764	2192	1088	3	3
	2196	1744	1180	3	3
	2100	2136	1088	2	3
	2948	2120	1212	2	3
	1908	1400	1068	2	3
	2356	1536	1220	1	3
	2120	1808	1116	3	3
	2052	1528	1156	2	3
	2440	2556	1088	3	3
	1832	2796	1092	2	3
	1928	2260	1080	1	3
	1960	1840	1068	2	3
	2068	1932	1136	1	3
	2448	2380	1192	1	3
	3244	2844	1272	2	3
	1820	1860	1008	2	3
	2468	1784	1240	1	3
	2236	1984	1136	2	3
	1964	1588	1072	2	3
	2592	1668	1208	3	3
	1704	2032	1072	2	3
	1784	2692	1100	2	3
	2440	2808	1120	2	3
	2924	2144	1108	3	3
	2824	2788	1192	1	3
	3076	2932	1244	1	3
	1824	2044	1084	2	3
	1788	1472	1116	1	3
	2428	2716	1032	1	3
	3408	2164	1364	1	3
	2776	2176	1196	1	3
	2588	2452	1060	1	3
	1012	3028	668	2	3
	956	2492	584	2	3
	904	3124	788	3	3
	1328	772	624	2	3
	2352	1588	964	1	3
	2572	2240	968	1	3
	3428	376	1368	1	3
	1620	580	888	1	3
	688	2392	732	2	3
	1072	2660	648	2	3
	3108	3468	1244	1	3
	3212	108	1084	1	3
	1788	3616	612	1	3
	1924	1704	1008	1	3
	2736	2436	1144	1	3
	1516	388	1060	2	3
	3140	3216	836	1	3
	1156	1020	624	1	3
	2352	580	1056	2	3
	1816	368	696	1	3
	3336	596	1148	1	3
	2092	332	868	1	3
	3224	548	1180	1	3
	3612	520	1216	1	3
	968	2980	948	1	3
	1216	3312	848	1	3
	752	2716	572	2	3
	3120	440	1384	1	3
	732	2456	804	2	3
	2184	1532	904	1	3
	1324	428	964	3	3
	3312	3360	1224	2	3
	1676	256	1072	1	3
	1088	3072	716	1	3
	3572	444	1128	1	3
	1968	492	1044	3	3
	804	2788	676	1	3
	2880	2324	920	1	3
	2192	1144	948	3	3
	924	3008	820	2	3
	1416	3516	540	1	3
	936	1024	836	1	3
	2796	2192	1024	1	3
	1296	3376	880	1	3
	1280	3380	688	2	3
	1756	784	1008	1	3
	444	1548	908	3	3
	1336	724	1028	1	3
	896	1880	496	1	3
	968	3108	892	1	3
	2620	3536	752	2	3
	1428	924	992	1	3
	3228	3204	1044	1	3
	1512	924	528	1	3
	1572	968	740	2	3
	1436	476	536	1	3
	2044	136	512	1	3
	1552	448	648	1	3
	1664	3268	1196	1	3
	1424	664	448	1	3
	2896	308	880	1	3
	1300	1216	824	1	3
	1452	860	596	1	3
	536	2344	896	2	3
	1192	876	616	2	3
	1244	1216	560	1	3
	1384	1084	568	1	3
	2408	280	564	1	3
	1920	140	616	2	3
	3088	96	808	1	3
	1384	1616	868	1	3
	1352	824	436	1	3
	1620	688	352	1	3
	1056	856	588	3	3
	1368	1600	748	1	3
	1492	720	500	2	3
	1312	608	452	1	3
	1372	2644	900	2	3
	3604	2536	1328	2	3
	344	1908	532	2	3
	432	724	772	2	3
	1732	3220	864	2	3
	1240	3528	608	1	3
	1480	3364	796	1	3
	452	1416	528	1	3
	480	2512	572	2	3
	848	3052	888	2	3
	748	2436	712	1	3
	1628	3592	888	2	3
	1708	3076	1028	3	3
	500	2116	572	2	3
	340	616	400	1	3
	1912	3400	888	1	3
	1232	240	908	2	3
	644	2656	700	1	3
	3272	3060	1300	2	3
	656	96	728	3	3
	552	968	840	1	3
	340	1448	416	1	3
	2728	2852	1188	1	3
	480	1712	608	1	3
	3332	3116	1404	1	3
	2936	164	872	2	3
	1988	3248	1080	1	3
	164	1712	400	1	3
	392	2084	804	1	3
	532	2908	856	1	3
	1124	3244	972	2	3
	1836	2376	884	2	3
	1332	884	748	1	3
	1416	3296	872	2	3
	512	2812	788	2	3
	1716	2924	1032	2	3
	588	928	640	1	3
	1464	3024	980	1	3
	956	2664	784	1	3
	992	3040	736	1	3
	3524	656	1400	2	3
	1428	812	676	1	3
	1244	3428	852	1	3
	432	1480	852	2	3
	2032	3000	860	1	3
	3440	716	1468	1	3
	768	396	488	1	3
	280	1368	616	1	3
	864	2420	516	1	3
	1072	3300	548	2	3
	1776	3296	1124	1	3
	772	3024	604	1	3
	944	2420	644	1	3
	304	1556	500	1	3
	500	600	740	1	3
	1348	1932	976	2	3
	1772	3036	960	2	3
	1420	3512	1004	1	3
	908	2696	692	1	3
	432	1624	448	1	3
	872	2852	676	1	3
	1192	144	696	1	3
	1636	3172	876	1	3
	1356	488	904	1	3
	1176	3196	784	1	3
	680	2360	908	1	3
	1796	3496	1032	1	3
	3084	2920	1384	1	3
	332	1008	820	1	3
	1416	2888	588	1	3
	1644	2176	956	2	3
	2244	3016	856	2	3
	1692	1820	932	2	3
	476	500	848	3	3
	1340	860	900	2	3
	2132	804	892	2	3
	308	1828	860	3	3
	3516	1648	1232	2	3
	1156	992	960	2	3
	3336	3176	1200	2	3
	3492	1436	996	3	3
	1552	2076	972	2	3
	2656	2692	876	2	3
	3036	2644	1296	2	3
	1728	3036	724	2	3
	360	1824	764	2	3
	332	1716	804	2	3
	1188	2764	688	2	3
	2824	2752	992	2	3
	3452	3144	1104	1	3
	2392	1004	876	2	3
	1296	824	1004	3	3
	1852	1268	732	2	3
	3108	1232	1164	2	3
	2556	3516	1216	2	3
	1372	3080	692	2	3
	1020	2640	664	2	3
	2768	3336	1116	2	3
	1500	1896	968	1	3
	1724	960	716	3	3
	2228	1336	864	2	3
	1616	2352	944	2	3
	2836	2664	1256	2	3
	1820	2352	788	2	3
	1436	1204	740	2	3
	2804	296	1044	2	3
	2264	2468	912	1	3
	320	1604	752	3	3
	2700	2756	1172	2	3
	2220	2468	1116	2	3
	276	832	844	2	3
	1740	3296	820	2	3
	2572	3308	964	1	3
	1896	1788	944	2	3
	2404	2780	1052	1	3
	3024	3144	988	2	3
	1712	2020	812	1	3
	2420	824	1164	1	3
	2748	1304	1004	1	3
	2376	1744	780	2	3
	2784	224	876	2	3
	3588	236	1160	1	3
	2364	3232	952	2	3
	2136	1736	840	2	3
	340	1268	788	2	3
	828	2120	656	1	3
	1624	916	692	2	3
	2016	1712	912	2	3
	712	236	752	1	3
	2956	1432	1096	2	3
	2372	1436	880	2	3
	1528	1064	736	1	3
	2848	2920	1272	2	3
	3436	1924	1336	1	3
	2020	1068	1044	2	3
	2584	2568	1108	2	3
	1512	1544	812	2	3
	2904	1168	1208	1	3
	1916	932	956	2	3
	2512	996	1024	2	3
	3308	1324	1188	2	3
	2160	1752	1100	1	3
	2852	3084	1120	2	3
	464	756	768	2	3
	2016	808	1104	2	3
	1596	2392	820	2	3
	2848	1076	1080	2	3
	2064	1952	1024	2	3
	2116	1524	860	1	3
	2196	1712	1016	2	3
	1400	968	832	2	3
	1276	3008	696	2	3
	2180	2236	924	2	3
	2344	2876	876	2	3
	1348	1332	668	2	3
	3208	1156	924	2	3
	924	220	704	2	3
	452	624	728	2	3
	400	1444	728	2	3
	1196	2932	796	2	3
	2364	1316	1196	1	3
	3284	1548	1044	2	3
	1168	2820	808	2	3
	2380	3376	1160	2	3
	2020	1208	792	2	3
	2488	2732	1020	2	3
	1600	2468	720	1	3
	2800	2872	920	1	3
	2796	832	1128	1	3
	3276	3260	1316	1	3
	396	1628	592	2	3
	1844	2572	792	3	3
	964	104	864	2	3
	2208	1668	1132	1	3
	2612	2800	940	1	3
	3280	1224	1108	2	3
	1140	968	864	2	3
	460	724	664	2	3
	2248	2916	872	1	3
	3536	1248	992	2	3
	2132	2400	840	2	3
	2740	424	1200	1	3
	1892	200	1124	2	3
	2940	2728	1288	2	3
	2108	1328	832	3	3
	1752	2192	880	1	3
	3288	3116	1116	2	3
	2008	3324	1024	2	3
	1680	3332	992	2	3
	3072	2800	924	2	3
	400	932	800	2	3
	3392	1276	1124	1	3
	2056	2884	888	2	3
	2464	3044	972	2	3
	2684	1200	1264	1	3
	3136	3592	1092	2	3
	3388	2060	1092	1	3
	2428	1292	776	3	3
	892	880	1016	3	3
	3524	1704	1160	1	3
	3328	3496	1108	2	3
	2348	3256	1000	1	3
	1180	2712	564	2	3
	1740	3028	580	2	3
	2636	3060	1004	2	3
	3188	1308	1144	1	3
	1056	1256	800	1	3
	3504	1668	968	1	3
	1208	1196	952	1	3
	1124	1800	468	1	3
	1288	2396	712	1	3
	2420	3564	1012	1	3
	1716	1600	1084	1	3
	592	1232	580	1	3
	1832	2972	884	1	3
	3168	3404	1044	1	3
	3256	1244	1044	1	3
	2512	1384	1152	2	3
	1112	532	884	1	3
	2592	1004	1112	1	3
	1904	3336	976	1	3
	2384	3148	1076	3	3
	2796	3360	636	2	3
	1232	2896	932	2	3
	3408	1604	1380	1	3
	2572	1104	1216	1	3
	612	1492	560	1	3
	3492	1780	1288	1	3
	868	376	916	1	3
	3232	1652	1432	1	3
	1100	2540	712	1	3
	3212	3260	980	1	3
	1392	368	964	2	3
	1716	3096	684	2	3
	2864	3240	820	2	3
	1988	3428	640	1	3
	2012	1228	1232	1	3
	1000	416	1180	1	3
	1748	2292	480	2	3
	796	2800	188	2	3
	288	604	808	2	3
	1052	1856	752	2	3
	2852	1612	1072	2	3
	732	2144	488	2	3
	2776	3248	672	1	3
	2768	1180	1056	1	3
	3172	2440	1016	1	3
	504	1016	900	1	3
	2668	3384	444	2	3
	2636	1832	956	2	3
	3596	312	1436	1	3
	3360	696	984	3	4
	1268	1808	900	2	4
	1604	748	720	2	4
	1296	2732	1044	2	4
	856	2976	1068	2	4
	3284	424	884	2	4
	2076	260	852	2	4
	1436	1532	752	2	4
	1308	1096	876	2	4
	2216	224	852	2	4
	3420	720	1116	2	4
	3276	340	1052	2	4
	3476	912	1016	3	4
	1824	452	748	2	4
	2632	124	792	2	4
	1656	1296	796	2	4
	1540	1424	828	2	4
	2848	196	964	2	4
	812	3424	1108	2	4
	1672	3208	1048	2	4
	2900	400	936	1	4
	1220	2576	1036	2	4
	1900	1036	968	2	4
	1968	2888	1108	2	4
	1572	1848	796	2	4
	1280	2112	928	2	4
	1200	2420	868	1	4
	1520	2332	948	1	4
	1248	3304	1068	2	4
	1684	812	832	1	4
	1744	2428	1096	1	4
	2312	592	864	1	4
	3544	736	1176	3	4
	1128	2568	968	1	4
	1804	2488	952	1	4
	1896	748	796	1	4
	1364	1820	876	1	4
	2428	2020	1068	1	4
	964	3480	940	1	4
	3496	436	1116	1	4
	1452	3328	1176	1	4
	3344	236	1032	2	4
	2248	884	796	1	4
	1332	2948	1004	1	4
	2520	128	868	1	4
	1148	1400	880	1	4
	1788	3340	1032	1	4
	2488	3208	1260	1	4
	1552	2600	908	2	4
	1612	508	652	1	4
	1560	2532	1056	2	4
	3352	356	968	2	4
	932	3064	1016	2	4
	1308	2412	864	2	4
	1332	2752	896	2	4
	2620	256	884	2	4
	960	2412	1004	1	4
	3384	828	1032	2	4
	1512	2716	1144	3	4
	1664	968	772	2	4
	1420	2272	1040	2	4
	1100	2412	988	2	4
	1540	480	776	2	4
	1620	3136	1148	1	4
	1456	2612	928	1	4
	1392	2124	1036	2	4
	1860	1076	772	1	4
	2756	584	940	1	4
	2216	728	960	2	4
	3468	1092	1032	2	4
	1360	3492	1016	1	4
	972	2892	936	2	4
	3108	1144	1132	2	4
	1360	2656	972	1	4
	2572	332	968	1	4
	1140	2876	956	1	4
	1804	2908	1048	1	4
	2272	3428	1232	1	4
	1284	1568	916	1	4
	2584	128	736	1	4
	3488	1224	1112	1	4
	1284	3584	1064	1	4
	1116	2660	836	1	4
	1936	436	836	1	4
	1428	3584	1100	1	4
	1564	1876	944	1	4
	2176	828	968	1	4
	1628	2764	1084	1	4
	1732	1232	916	1	4
	1544	3364	1156	1	4
	1772	672	744	1	4
	1808	3228	1100	1	4
	1192	2672	1068	1	4
	1088	2184	816	1	4
	1660	1428	760	1	4
	1896	3192	1080	1	4
	2636	2176	1128	2	4
	1312	2924	892	2	4
	1592	3220	1056	2	4
	2208	3088	1076	2	4
	2204	1760	1052	2	4
	2636	2100	1012	1	4
	1060	1868	928	2	4
	2680	3020	1156	2	4
	2948	3088	1180	2	4
	3044	3016	1164	1	4
	736	1808	812	2	4
	2104	2124	940	3	4
	572	1896	796	3	4
	376	1944	660	2	4
	1596	3076	908	1	4
	820	1740	656	1	4
	460	2068	680	1	4
	1860	1756	820	1	4
	1648	2356	988	1	4
	2520	2564	1068	2	4
	2228	3000	1044	1	4
	1632	3056	1020	1	4
	1908	808	784	2	4
	2312	756	1012	2	4
	2480	452	1084	2	4
	1140	464	804	2	4
	2708	612	900	2	4
	2072	808	1148	2	4
	3072	420	1168	2	4
	436	180	776	3	4
	2236	532	1116	2	4
	2616	620	1020	1	4
	2292	336	1104	1	4
	3212	220	1092	1	4
	1820	456	880	1	4
	2888	432	1388	2	4
	2700	436	1216	2	4
	1820	772	1132	2	4
	2484	744	892	2	4
	852	144	776	1	4
	2136	652	1192	1	4
	2984	316	1008	1	4
	2124	800	852	1	4
	1792	628	1044	1	4
	3604	1164	1216	2	4
[truncated: 3,059 more rows]

## Sheet: Figure 4A
Figure 4A		Particle Norm. Dist.	Class #		Particle Norm. Dist.	Class #		Particle Norm. Dist.	Class #
		0.92952	1		1.0014	2		0.97679	3
		1.0904	1		0.93116	2		0.99487	3
		0.94921	1		0.95738	2		0.8996	3
		1.1632	1		1.1006	2		1.158	3
		0.83034	1		0.93975	2		0.9888	3
		0.88495	1		1.0839	2		0.97269	3
		1.0384	1		1.0662	2		1.0297	3
		1.0745	1		0.94786	2		1.0446	3
		0.85528	1		1.0139	2		0.59539	3
		0.99504	1		0.99009	2		1.0263	3
		0.9376	1		0.90731	2		1.1288	3
		0.92084	1		0.92436	2		0.93599	3
		0.81314	1		0.80685	2		1.1487	3
		1.0102	1		1.0805	2		1.1526	3
		0.84578	1		1.1326	2		1.4197	3
		0.8222	1		0.97961	2		0.94077	3
		0.79701	1		1.1441	2		0.9933	3
		0.93335	1		1.0779	2		1.0202	3
		0.98555	1		0.98444	2		0.51951	3
		1.328	1		1.0495	2		1.045	3
		1.1473	1		1.0811	2		1.0583	3
		0.9861	1		1.0796	2		0.99499	3
		0.8805	1		1.0634	2		1.0342	3
		0.90201	1		1.0603	2		1.1548	3
		1.0218	1		0.94383	2		0.92846	3
		0.89896	1		1.1362	2		1.0233	3
		0.82649	1		0.99284	2		1.1725	3
		1.0255	1		0.99638	2		1.0736	3
		0.94569	1		1.0189	2		0.98745	3
		0.86169	1		1.1063	2		1.0277	3
		1.2734	1		0.97967	2		1.0516	3
		0.64707	1		0.83064	2		1.0482	3
		0.77774	1		1.0117	2		1.0418	3
		0.64213	1		1.1311	2		1.0864	3
		0.86879	1		0.94396	2		1.2414	3
		0.87075	1		1.0654	2		0.94245	3
		0.87447	1		1.0053	2		1.1762	3
		1.0518	1		0.97792	2		1.0738	3
		0.68033	1		1.0398	2		1.1153	3
		1.0213	1		0.95377	2		1.1105	3
		0.91027	1		1.1265	2		1.1254	3
		1.1085	1		0.92361	2		0.94914	3
		1.1949	1		0.8964	2		0.59913	3
		0.93329	1		1.0711	2		1.15	3
		0.90932	1		0.88545	2		1.0691	3
		0.85767	1		0.94145	2		0.90737	3
		1.0012	1		0.92624	2		1.2426	3
		0.94956	1		0.81624	2		0.97924	3
		0.86969	1		1.1518	2		1.062	3
		0.95867	1		0.95239	2		1.0938	3
		0.71564	1		1.1342	2		1.0463	3
		0.9336	1		1.0751	2		1.1477	3
		0.94804	1		0.96125	2		1.0512	3
		1.0887	1		0.93143	2		1.1326	3
		1.0595	1		0.99091	2		0.70941	3
		0.98617	1		0.97099	2		0.83231	3
		0.99712	1		1.0238	2		0.68164	3
		0.9502	1		1.0689	2		0.82177	3
		1.0055	1		1.0351	2		0.61163	3
		0.99814	1		0.86103	2		1.0666	3
		0.98506	1		0.98273	2		1.0655	3
		0.96786	1		1.1467	2		1.2171	3
		0.96333	1		0.96412	2		1.1858	3
		0.98095	1		1.1288	2		1.0689	3
		0.99988	1		0.94171	2		1.2088	3
		1.0007	1		0.96189	2		1.3421	3
		0.99768	1		0.97802	2		0.9016	3
		0.99537	1		0.94117	2		0.97457	3
		0.93551	1		0.87747	2		0.91559	3
		0.81594	1		0.96464	2		0.9297	3
		0.89243	1		0.91598	2		1.0699	3
		0.97356	1		0.9391	2		1.0636	3
		0.84109	1		0.90273	2		0.60647	3
		2.2421	1		0.95087	2		1.0681	3
		1.2966	1		1.0581	2		1.0172	3
		0.92047	1		0.98235	2		1.0665	3
		1.0159	1		0.93899	2
		0.8391	1		0.99817	2
		1.0465	1		1.0371	2
		0.99386	1		0.9392	2
		1.05	1		0.95458	2
		0.92596	1		0.93757	2
		0.94713	1		1.0603	2
		0.97182	1		0.9986	2
		0.89056	1		1.0597	2
		1.0617	1		0.89752	2
		0.87693	1		1.192	2
		0.96492	1		0.94857	2
		0.92318	1		0.93953	2
		0.97522	1		0.99964	2
		0.91164	1		0.96298	2
		1.0235	1		1.129	2
		0.93346	1		0.96101	2
		1.0211	1		0.99729	2
		0.57508	1		1.0939	2
		1.0989	1		1.0007	2
		0.87521	1		1.0345	2
		0.85082	1		1.1223	2
		1.0207	1		1.072	2
		1.0426	1		1.1483	2
		1.0993	1		1	2
		1.0265	1		1.1085	2
		0.82608	1		1.0656	2
		0.76157	1		0.69961	2
		0.78177	1		1.0057	2
		1.043	1		1.243	2
		1.0213	1		1.0084	2
		1.0085	1		1.0411	2
		0.97946	1		0.9438	2
		0.83915	1		1.0629	2
		0.82475	1		1.1456	2
		1.0527	1		1.2022	2
		0.98931	1		1.0216	2
		0.82528	1		1.1802	2
		1.0026	1		1.0962	2
		0.8608	1		1.0516	2
		0.75361	1		0.82998	2
		0.90389	1		0.87819	2
		1.0761	1		0.97451	2
		0.98757	1		0.83769	2
		0.74891	1		1.097	2
		0.95316	1		0.945	2
		0.92455	1		0.96074	2
		1.0152	1		1.2058	2
		0.98242	1		0.99647	2
		0.91682	1		1.1495	2
		0.83198	1		0.95192	2
		1.027	1		0.94384	2
		0.97665	1		0.99595	2
		1.2375	1		0.79891	2
		1.0392	1		1.0013	2
		0.94924	1		0.83423	2
		0.91243	1		1.0848	2
		1.0785	1		0.98807	2
		0.97396	1		1.1203	2
		0.99052	1		1.1843	2
		1.1805	1		1.0485	2
		1.0419	1		1.1367	2
		1.0258	1		0.91822	2
		1.0712	1		1.0221	2
		0.88565	1		1.2258	2
		0.87133	1		1.1549	2
		1.035	1		0.96496	2
		1.1249	1		0.95504	2
		1.1832	1		1.0164	2
		1.2647	1		0.94881	2
		1.1868	1		0.95956	2
		1.07	1		1.2484	2
		0.87747	1		1.2719	2
		0.78728	1		1.2017	2
		0.9793	1		1.166	2
		1.1027	1		0.98814	2
		0.93381	1		0.76317	2
		1.0074	1		1.1657	2
		1.0287	1		1.0148	2
		0.98759	1		0.82099	2
		0.84743	1		1.2245	2
		0.95862	1		0.99121	2
		0.95604	1		0.74075	2
		0.92237	1		1.3687	2
		1.0062	1		1.2335	2
		1.0317	1		1.0525	2
		0.82756	1		1.0325	2
		1.0059	1		1.2224	2
		0.96553	1		1.0293	2
		1.081	1		1.0038	2
		1.1361	1		0.97836	2
		0.99127	1		0.97012	2
		0.95343	1		1.0025	2
		0.8351	1		0.99611	2
		0.9159	1		1.0345	2
		0.95399	1		1.0438	2
		1.0377	1		1.0055	2
		1.0197	1		0.98902	2
		1.0868	1		0.98914	2
		0.98851	1		0.98746	2
		1.0615	1		1.0048	2
		1.029	1		0.99053	2
		1.0689	1		1.0237	2
		1.0025	1		1.031	2
		1.0245	1		0.99787	2
		1.0151	1		1.047	2
		0.84396	1		0.98178	2
		1.0655	1		0.99047	2
		1.0047	1		1.049	2
		1.0029	1		0.99362	2
		1.0031	1		1.0125	2
		1.034	1		0.9867	2
		0.96941	1		1.0268	2
		0.94948	1		1.0026	2
		0.77628	1		0.93157	2
		1.022	1		1.0102	2
		1.0462	1		0.97199	2
		1.0829	1		0.99091	2
		0.93205	1		0.90127	2
		0.93012	1		0.9923	2
		1.1548	1		0.96087	2
		0.95847	1		0.97081	2
		0.91273	1		1.0716	2
		0.95243	1		1.089	2
		1.1153	1		0.77399	2
		1.0455	1		1.0984	2
		0.89886	1		1.0489	2
		1.1627	1		0.97643	2
		1.0102	1		1.1486	2
		0.84966	1		1.0565	2
		0.77598	1		1.1041	2
		0.89295	1		1.093	2
		1.0417	1		0.93788	2
		1.0889	1		0.99002	2
		0.88423	1		0.84073	2
		1.1925	1		0.79605	2
		0.98686	1		1.1028	2
		0.37852	1		1.0028	2
		0.90415	1		0.99446	2
		1.028	1		0.99548	2
		1.0261	1		1.0368	2
		0.5402	1		1.1142	2
		0.92532	1		1.1504	2
		1.1144	1		1.037	2
		0.91161	1		1.1349	2
		0.88565	1		0.9288	2
		0.90351	1		0.98552	2
		0.8353	1		1.0696	2
		0.89703	1		1.0623	2
		0.89979	1		1.0272	2
		1.3543	1		0.9873	2
		0.31538	1		0.83521	2
		0.72706	1		1.023	2
		0.79734	1		0.95922	2
		1.0599	1		0.9551	2
		1.1895	1		0.94498	2
		0.59341	1		1.0713	2
		1.1147	1		0.88315	2
		1.0762	1		1.0334	2
		0.70757	1		0.87182	2
		0.97425	1		0.94374	2
		0.48846	1		0.99088	2
		1.0295	1		1.0132	2
		1.0059	1		0.92281	2
		1.1765	1		1.0195	2
		1.3721	1		1.1791	2
		1.156	1		1.0232	2
		1.0378	1		0.94737	2
		0.26698	1		0.98672	2
		0.60259	1		0.90155	2
		0.9633	1		1.0184	2
		1.1462	1		1.0422	2
		1.1846	1		1.0172	2
		1.3519	1		0.93977	2
		0.61613	1		0.85065	2
		1.0449	1		1.1152	2
		1.2928	1		0.96699	2
		0.7102	1		1.0568	2
		0.60197	1		0.99816	2
		1.1068	1		0.95978	2
		1.2034	1		0.97617	2
		0.56665	1		1.0641	2
		0.68361	1		0.89618	2
		1.2422	1		1.0209	2
		0.86974	1		0.88441	2
		0.79305	1		1.0667	2
		1.0946	1		0.79978	2
		0.99312	1		0.74266	2
		0.7193	1		1.0567	2
		1.1413	1		1.0436	2
		0.63434	1		0.864	2
		1.0004	1		0.79774	2
		1.142	1		1.0343	2
		1.0633	1		1.0295	2
		0.36831	1		1.0151	2
		1.1203	1		1.0269	2
		1.147	1		1.0726	2
		1.1167	1		1.066	2
		1.4058	1		0.85719	2
		0.88821	1		0.88875	2
		0.62839	1		1.0639	2
		0.91556	1		0.95255	2
		0.75371	1		1.0065	2
		0.95736	1		1.0594	2
		1.3872	1		1.2409	2
		0.8065	1		1.0629	2
		0.69611	1		1.0405	2
		0.82736	1		1.083	2
		0.92307	1		0.98764	2
		0.95948	1		1.0642	2
		0.9518	1		0.86958	2
		0.73638	1		0.91891	2
		1.17	1		0.9789	2
		0.95773	1		0.95666	2
		0.94013	1		1.0423	2
		1.1033	1		1.097	2
		0.66625	1		1.0605	2
		1.1772	1		1.0382	2
		1.4558	1		1.0323	2
		0.84964	1		1.0763	2
		0.72815	1		0.8814	2
		0.69062	1		1.0715	2
		1.5615	1		1.0054	2
		1.1086	1		1.0458	2
		0.95375	1		1.0579	2
		0.85285	1		1.0544	2
		0.98638	1		0.95085	2
		0.90069	1		1.056	2
		0.60191	1		1.0022	2
		0.98524	1		0.9477	2
		1.0188	1		1.0523	2
		0.83925	1		1.0714	2
		0.85686	1		1.0762	2
		0.95289	1		1.0109	2
		0.80357	1		0.93898	2
		0.82053	1		1.1658	2
		0.92295	1		1.0351	2
		0.91262	1		0.92895	2
		0.99398	1		1.0715	2
		0.8722	1		1.0224	2
		1.0166	1		1.0236	2
		1.2081	1		0.95764	2
		0.96416	1		1.0231	2
		1.0895	1		1.1177	2
		1.076	1		1.1697	2
		1.2043	1		1.0963	2
		1.1485	1		1.0399	2
		1.136	1		1.0109	2
		1.1711	1		0.88342	2
		1.0867	1		1.1688	2
		1.1306	1		0.90456	2
		0.92029	1		1.1036	2
		0.97991	1		1.1473	2
		1.0003	1		1.0499	2
		0.7951	1		1.0575	2
		1.0822	1		1.0355	2
		1.1986	1		1.0498	2
		1.1479	1		0.95504	2
		1.0678	1		0.72152	2
		0.79167	1		0.99737	2
		0.99517	1		0.96219	2
		1.0238	1		0.92412	2
		1.1409	1		1.0683	2
		0.93175	1		0.97939	2
		0.97517	1		1.0432	2
		1.7881	1		1.0907	2
		1.3724	1		1.0423	2
		1.0017	1		0.97335	2
		0.95475	1		0.9942	2
		0.88408	1		1.0804	2
		1.3382	1		0.99649	2
		0.99963	1		1.0063	2
		1.0723	1		0.9967	2
		0.69744	1		0.95429	2
		1.019	1		0.98031	2
		0.82867	1		1.0193	2
		1.0209	1		1.1357	2
		0.95782	1		1.0979	2
		1.0468	1		0.98196	2
		1.0206	1		0.78132	2
		1.1075	1		1.1243	2
		1.0166	1		1.0576	2
		1.0224	1		1.0459	2
		1.21	1		0.91518	2
		1.192	1		1.1	2
		1.0215	1		0.89771	2
		1.0398	1		1.0158	2
		0.87345	1		1.0428	2
		1.0707	1		1.0948	2
		0.80552	1		0.81685	2
		1.057	1		1.0412	2
		0.95	1		1.069	2
		0.9722	1		1.083	2
		0.93918	1		1.041	2
		0.95619	1		1.0288	2
		0.9054	1		1.0786	2
		1.603	1		0.99048	2
		0.88957	1		1.0809	2
		0.89039	1		0.99811	2
		1.0062	1		1.0007	2
		0.87198	1		1.0778	2
		0.92488	1		1.088	2
		0.85742	1		0.91673	2
		1.0349	1		1.0756	2
		0.88091	1		1.0234	2
		0.94897	1		0.88547	2
		1.0231	1		1.0881	2
		0.9818	1		0.98162	2
		0.94161	1		1.3178	2
		0.99353	1		1.1082	2
		0.9146	1		1.1202	2
		0.99883	1		0.97788	2
		0.89346	1		1.2448	2
		1.03	1		1.0062	2
		1.0761	1		1.0923	2
		1.0176	1		0.93443	2
		1.0025	1		1.0194	2
		0.92809	1		1.3334	2
		1.0298	1		1.0045	2
		1.0184	1		0.96188	2
		0.82668	1		0.97975	2
		1.1408	1		0.85622	2
		0.98437	1		1.0529	2
		0.88507	1		1.1844	2
		1.1111	1		1.0908	2
		0.80094	1		1.0769	2
		0.99286	1		0.86066	2
		1.0015	1		0.59752	2
		1.1612	1		1.0803	2
		1.0071	1		0.97185	2
		0.90957	1		0.99662	2
		0.73179	1		1.2292	2
		1.0576	1		1.2426	2
		0.71691	1		1.1181	2
		1.2427	1		0.85829	2
		0.75183	1		1.1813	2
		0.76583	1		1.2776	2
		0.8116	1		1.1946	2
		1.0367	1		1.1292	2
		0.98898	1		1.1813	2
		0.79798	1		0.99747	2
		1.1608	1		1.3116	2
		0.6387	1		1.3111	2
		1.2217	1		0.98002	2
		0.88684	1		1.1465	2
		1.2289	1		0.50405	2
		0.92895	1		1.0613	2
		1.2159	1		0.69458	2
		1.1702	1		1.182	2
		0.92177	1		0.75151	2
		0.92231	1		1.2644	2
		0.72454	1		0.58917	2
		0.87859	1		1.2426	2
		0.99002	1		0.62522	2
		0.66421	1		1.4667	2
		1.0653	1		0.55729	2
		0.79812	1		1.1219	2
		0.86892	1		0.98761	2
		0.58026	1		0.60426	2
		0.77439	1		0.81445	2
		0.64542	1		1.282	2
		1.1487	1		1.2629	2
		1.0798	1		0.93477	2
		1.1863	1		1.335	2
		1.1168	1		0.5324	2
		0.71005	1		0.56082	2
		1.0181	1		1.3361	2
		1.1597	1		0.62412	2
		0.79144	1		0.5384	2
		0.90974	1		1.1971	2
		0.9322	1		1.1785	2
		0.95892	1		1.0785	2
		0.90134	1		1.0318	2
		0.88061	1		0.93638	2
		0.65565	1		1.109	2
		1.0563	1		1.0298	2
		1.1495	1		1.1573	2
		0.89571	1		0.79805	2
		0.93835	1		1.008	2
		1.0504	1		0.91307	2
		0.93681	1		1.03	2
		1.0875	1		1.0757	2
		1.1738	1		0.98503	2
		0.9897	1		1.0563	2
		0.78832	1		0.94021	2
		0.93673	1		0.99481	2
		1.0364	1		1.0067	2
		1.0435	1		0.99176	2
		1.2768	1		1.1795	2
		0.8711	1		1.0257	2
		0.81251	1		0.98173	2
		0.86724	1		0.90836	2
		1.253	1		0.99338	2
		1.0608	1		0.98183	2
		1.178	1		0.96494	2
		1.8213	1		1.0539	2
		0.92324	1		0.92796	2
		0.98591	1		0.9676	2
		0.95792	1		1.0502	2
		0.88068	1		0.93086	2
		0.89224	1		0.73156	2
		0.99204	1		1.1386	2
		1.0002	1		1.0645	2
		1.0375	1		0.82011	2
		1.2302	1		1.0387	2
		0.81455	1		0.77242	2
		1.0763	1		1.163	2
		0.96994	1		0.8893	2
		1.1447	1		0.83677	2
		1.0068	1		1.3479	2
		1.2442	1		0.83402	2
		1.1028	1		0.94041	2
		0.87979	1		0.81198	2
		0.88591	1		0.77581	2
		0.99752	1		0.87919	2
		1.3382	1		0.78528	2
		0.97084	1		0.83564	2
		0.83817	1		1.0077	2
		1.2125	1		0.94547	2
		0.87135	1		0.99536	2
		1.0392	1		0.97033	2
		1.1428	1		1.183	2
		0.83908	1		0.96908	2
		0.81019	1		1.076	2
		1.0587	1		0.99237	2
		0.81992	1		1.0953	2
		1.1929	1		1.0166	2
		1.2287	1		0.90928	2
		0.86722	1		1.2118	2
		0.94326	1		0.91621	2
		1.0416	1		1.1201	2
		0.39457	1		0.97353	2
		0.38276	1		0.97839	2
		1.2031	1		1.0955	2
		0.98663	1		0.99137	2
		1.0208	1		1.0261	2
		1.2903	1		1.0169	2
		1.1162	1		1.1693	2
		0.37556	1		1.145	2
		0.43584	1		1.1348	2
		0.97298	1		0.99473	2
		1.0044	1		1.089	2
		1.1059	1		0.76632	2
		1.0809	1		1.1437	2
		1.0615	1		1.0722	2
		1.0618	1		1.0166	2
		1.2143	1		0.8574	2
		0.99998	1		1.1265	2
		1.0521	1		1.0698	2
		1.0714	1		0.87179	2
		0.43846	1		0.94702	2
		1.1187	1		0.81749	2
		1.0333	1		1.0416	2
		1.2395	1		1.1416	2
		1.0786	1		0.86018	2
		0.536	1		0.97875	2
		1.161	1		1.0282	2
		1.0398	1		1.02	2
		0.43789	1		1.2076	2
		1.048	1		0.9284	2
		0.8278	1		1.0484	2
		0.9683	1		1.1245	2
		0.98725	1		0.84023	2
		1.0562	1		0.8855	2
		0.85205	1		1.0473	2
		0.95821	1		1.08	2
		0.88473	1		0.98327	2
		1.0466	1		0.81907	2
		1.0957	1		1.0386	2
		0.96983	1		0.81801	2
		1.4126	1		0.95089	2
		1.0278	1		1.025	2
		0.98139	1		0.85961	2
		0.78718	1		1.0075	2
		0.88595	1		1.1895	2
		0.94044	1		0.88535	2
		0.88536	1		0.97444	2
		1.0074	1		1.1609	2
		1.18	1		0.96594	2
		0.74696	1		0.73773	2
		1.0167	1		1.0262	2
		1.0123	1		1.0159	2
		0.80672	1		1.0304	2
		1.0843	1		0.93031	2
		1.1668	1		1.1428	2
		1.0492	1		0.96185	2
		0.96748	1		0.84371	2
		0.9146	1		0.9971	2
		1.179	1		0.98613	2
		1.0235	1		1.0105	2
		1.0247	1		1.0165	2
		1.0189	1		0.99593	2
		1.0229	1		0.90211	2
		0.87779	1		1.1304	2
		0.9461	1		0.93865	2
		1.2094	1		1.0465	2
		0.97835	1		0.97525	2
		1.1134	1		1.0324	2
		1.0421	1		0.97941	2
		1.1745	1		1.015	2
		0.67778	1		1.0614	2
		0.98551	1		1.0438	2
		0.91847	1		1.0167	2
		0.90034	1		1.0052	2
		1.0254	1		0.68519	2
		0.65936	1		1.0936	2
		1.1419	1		1.0439	2
		0.79946	1		0.90226	2
		1.1116	1		1.0265	2
		1.0624	1		1.0363	2
		1.0729	1		0.98068	2
		0.83525	1		1.0312	2
		1.0301	1		0.97528	2
		1.0892	1		1.0696	2
		0.80849	1		0.94826	2
		1.0398	1		0.97371	2
		1.1286	1		1.1286	2
		1.1685	1		1.0779	2
		0.91923	1		1.1091	2
		0.96388	1		0.96721	2
		0.98922	1		1.0747	2
		1.0369	1		0.94954	2
		0.93511	1		1.1102	2
		0.86351	1		1.3075	2
		1.0408	1		1.1179	2
		0.95963	1		0.86958	2
		1.1101	1		1.0592	2
		1.0553	1		1.0161	2
		1.1188	1		1.109	2
		0.80387	1		1.06	2
		1.7022	1		1.1012	2
		0.76585	1		0.97236	2
		0.89949	1		1.16	2
		0.89306	1		1.0495	2
		1.0142	1		1.0522	2
		0.9295	1		1.2126	2
		0.99275	1		1.0834	2
		1.199	1		0.95186	2
		1.0017	1		0.99264	2
		0.98334	1		1.0384	2
		0.93323	1		1.0604	2
		0.85103	1		1.1039	2
		1.1479	1		1.0879	2
		0.87136	1		1.1051	2
		1.4399	1		1.1473	2
		0.77984	1		0.99673	2
		1.162	1		0.84845	2
		1.1667	1		0.99779	2
		1.3785	1		1.1117	2
		0.91949	1		0.96292	2
		0.92235	1		0.96102	2
		0.94749	1		1.2417	2
		0.82452	1		0.80521	2
		0.92382	1		1.0154	2
		1.015	1		1.1267	2
		0.80178	1		1.1353	2
		0.71029	1		1.0798	2
		1.1934	1		0.96818	2
		0.81875	1		1.1628	2
		0.90754	1		0.91366	2
		0.85097	1		1.148	2
		1.1796	1		1.1145	2
		1.3509	1		1.0049	2
		1.0941	1		1.0844	2
		1.03	1		0.9463	2
		0.82167	1		0.96034	2
		1.0156	1		0.89204	2
		1.0012	1		0.94088	2
		0.99994	1		1.0967	2
		0.94831	1		0.77582	2
		1.0927	1		1.3144	2
		1.0041	1		1.1279	2
		0.93165	1		1.2177	2
		0.95774	1		0.99301	2
		1.0517	1		1.0703	2
		1.0678	1		1.0172	2
		0.96363	1		0.97433	2
		0.91729	1		1.0965	2
		0.94082	1		0.97557	2
		1.0738	1		0.95943	2
		1.0628	1		1.0867	2
		1.0016	1		0.83422	2
		0.99411	1		1.0962	2
		1.0774	1		1.0874	2
		0.99265	1		1.034	2
		1.8097	1		0.99261	2
		0.65447	1		0.93354	2
		0.89716	1		0.81276	2
		0.98344	1		1.0161	2
		0.95331	1		1.103	2
		0.83666	1		1.054	2
		0.91042	1		1.0635	2
		0.74693	1		0.75458	2
		0.90709	1		0.99044	2
		0.77412	1		0.98603	2
		0.74825	1		0.97352	2
		0.74839	1		0.96533	2
		0.69531	1		0.83568	2
		0.79675	1		1.0172	2
		1.1401	1		1.0604	2
		0.7236	1		1.3552	2
		1.0175	1		1.0045	2
		0.64364	1		1.23	2
		1.0473	1		1.0568	2
		0.99251	1		1.0838	2
		0.82093	1		1.0853	2
		0.92744	1		0.68232	2
		0.81948	1		0.96106	2
		1.0236	1		0.96745	2
		0.64573	1		1.1555	2
		0.81139	1		1.1524	2
		0.88153	1		0.99817	2
		1.0676	1		0.93844	2
		0.86452	1		1.0953	2
		1.1483	1		1.2903	2
		0.83713	1		0.81984	2
		0.83438	1		1.0799	2
		0.99212	1		1.0883	2
		2.1661	1		0.96709	2
		1.0757	1		1.0566	2
		0.88689	1		0.99914	2
		1.0118	1		1.1657	2
		1.1113	1		1.1096	2
		0.81239	1		1.0703	2
		1.1417	1		1.3313	2
		1.0076	1		0.9679	2
		0.9315	1		1.0319	2
		1.0387	1		0.8985	2
		1.0579	1		1.0946	2
		1.9439	1		0.90586	2
		1.0011	1		0.99233	2
		0.7787	1		0.96543	2
		0.9869	1		1.0208	2
		0.99564	1		1.0343	2
		0.97824	1		1.0376	2
		0.78607	1		0.86516	2
		1.0946	1		1.1434	2
		0.85722	1		0.97343	2
		0.6297	1		0.88118	2
		0.97844	1		1.015	2
		0.94369	1		0.83072	2
		1.2169	1		0.96665	2
		0.99282	1		1.0898	2
		0.67288	1		1.0037	2
		1.082	1		1.0064	2
		0.7766	1		0.88715	2
		1.0865	1		1.0593	2
		0.75411	1		1.1783	2
		0.70001	1		0.94755	2
		0.69038	1		1.0234	2
		0.89852	1		0.9627	2
		1.7237	1		1.4145	2
		0.9855	1		0.98913	2
		1.4677	1		1.0856	2
		1.0815	1		0.9546	2
		0.5608	1		1.0908	2
		1.0871	1		0.98867	2
		0.68782	1		1.0177	2
		0.97527	1		0.97475	2
		0.93708	1		1.0323	2
		1.033	1		0.9886	2
		0.95944	1		1.0227	2
		0.93561	1		0.97014	2
		1.1892	1		0.87495	2
		0.91031	1		0.98796	2
		0.81627	1		0.99355	2
		1.0093	1		0.93681	2
		0.95188	1		0.93954	2
		1.0388	1		1.0376	2
		0.64648	1		0.93838	2
		1.0242	1		0.97876	2
		1.9883	1		1.0301	2
		0.89848	1		0.97896	2
		0.67112	1		0.89531	2
		0.79845	1		0.99321	2
		0.96467	1		1.0222	2
		1.0166	1		0.97072	2
		1.0808	1		1.2509	2
		0.97835	1		1.0105	2
		0.89329	1		1.209	2
		0.9137	1		1.0631	2
		0.92053	1		1.1285	2
		0.82474	1		1.0634	2
		1.3575	1		0.98277	2
		0.97025	1		1.2282	2
		0.8991	1		1.0505	2
		0.9635	1		1.2624	2
		0.98647	1		1.09	2
		0.86464	1		0.68057	2
		0.85232	1		0.9951	2
		0.90503	1		0.94173	2
		0.87494	1		1.0235	2
		1.3129	1		1.0608	2
		1.1084	1		0.96901	2
		0.74279	1		1.0406	2
		0.90849	1		1.045	2
		0.73751	1		0.93154	2
		0.93876	1		1.0816	2
		0.60412	1		0.88589	2
					1.114	2
					1.0138	2
					1.0384	2
					1.0547	2
					1.098	2
					1.0296	2
					0.73813	2
					1.409	2
					0.98588	2
					1.0585	2
					0.96028	2
					1.1584	2
					1.1053	2
					1.0245	2
					1.1287	2
					0.94289	2
					1.0528	2
					1.1037	2
					1.1556	2
					0.96346	2
					1.0108	2
					1.141	2
					1.0117	2
					1.1073	2
					0.52244	2
					1.0398	2
					1.1435	2
					0.8339	2
					1.1396	2
					1.0091	2
					1.0983	2
					0.5855	2
					0.86272	2
					0.883	2
					1.0793	2
					1.108	2
					1.0343	2
					1.0178	2
					0.74781	2
					1.0012	2
					1.014	2
					1.0515	2
					0.97942	2
					0.98082	2
					1.0582	2
					1.0164	2
					1.0113	2
					1.0468	2
					1.0014	2
					0.98192	2
					1.0399	2
					1.0043	2
					1.0036	2
					1.1488	2
					1.0624	2
					1.1123	2
					1.0391	2
					1.1196	2
					1.0626	2
					0.91522	2
					0.99561	2
					0.97539	2
					1.0379	2
					1.0786	2
					1.1042	2
					1.0691	2
					0.98962	2
					0.7246	2
					1.001	2
					1.1575	2
					1.0246	2
					0.79132	2
					0.69093	2
					1.0166	2
					1.0753	2
					0.9589	2
					0.98518	2
					1.0365	2
					0.72706	2
					1.0684	2
					0.98136	2
					1.0689	2
					0.75542	2
					1.0676	2
					1.035	2
					1.0564	2
					1.0516	2
					1.0108	2
					1.1377	2
					0.99336	2
					0.95112	2
					0.99752	2
					0.95634	2
					1.0327	2
					1.0309	2
					0.99041	2
					1.0405	2
					0.98161	2
					0.79383	2
					1.0476	2
					0.84728	2
					0.66983	2
					0.87413	2
					1.3258	2
					0.76642	2
					0.85409	2
					1.0855	2
					0.82263	2
					1.0359	2
					1.2513	2
					1.0784	2
					0.77546	2
					1.0714	2
					1.1871	2
					0.81267	2
					0.94957	2
					0.84747	2
					0.85462	2
					0.78377	2
					0.70639	2
					1.2677	2
					1.0914	2
					1.1358	2
					1.2692	2
					0.81363	2
					0.91362	2
					1.7516	2
					1.0198	2
					1.011	2
					1.045	2
					0.9883	2
					0.88455	2
					1.0654	2
					0.76705	2
					0.87967	2
					0.98673	2
					1.1421	2
					1.1069	2
					1.0727	2
					0.96392	2
					0.93317	2
					0.79832	2
					1.1447	2
					1.2088	2
					1.0681	2
					0.78629	2
					0.83688	2
					0.97548	2
					0.72857	2
					0.61667	2
					1.101	2
					1.0347	2
					1.1548	2
					1.3233	2
					0.85873	2
					0.81473	2
					0.92945	2
					0.94338	2
					0.89754	2
					0.92156	2
					0.88829	2
					0.8719	2
					0.91663	2
					0.90741	2
					0.9039	2
					0.92635	2
					0.94074	2
					0.91137	2
					0.93668	2
					1.2094	2
					0.97448	2
					0.91448	2
					0.88276	2
					0.63505	2
					1.0564	2
					1.3174	2
					0.51301	2
					0.64298	2
					0.66979	2
					1.0843	2
					0.83678	2
					0.80535	2
					1.4508	2

## Sheet: Figure 4B
Figure 4B
	Norm. Dist. Class 1	Norm. Dist. Class 2	Norm. Dist. Class 3
	0.991128	1.03305	1.00803
	1.2061	0.961865	1.01187
	0.990584	0.99602	0.91233
	1.29186	1.10898	1.27951
	0.874718	0.981699	0.994145
	0.966427	1.19573	1.02306
	1.11696	1.10992	0.877172
	1.20691	1.00625	1.19444
	0.891362	1.02399	0.788623
	1.07755	1.00451	0.952796
	0.944422	1.0334	1.2979
	0.980886	0.978768	0.762472
	0.841291	0.822483	0.959897
	1.14247	1.18677	0.835271
	0.892296	1.25322	0.976215
	0.895799	1.03856	1.0846
	0.887837	1.1651	1.13831
	0.984735	1.14924	0.82327
	1.02128	1.02099	1.02536
	1.27825	1.145	1.01486
	1.03575	1.09992	0.778002
	0.913074	1.1445	1.04202
	0.961395	1.12015	1.23079
	1.15124	1.10259	1.28801
	0.959461	1.00014	0.866066
	0.865872	1.25058	0.985951
	1.13947	1.11876	1.01601
	0.969789	1.08094	0.846536
	0.922784	1.07791	1.05702
	1.11243	1.22055	0.709668
	0.744824	1.03404	1.18143
	0.83388	0.873216	0.96871
	0.747969	1.13993	0.995549
	0.86035	1.23444	1.08946
	0.890314	0.992134	1.06555
	0.927583	1.08559	0.865935
	1.06358	1.03407	1.03377
	0.750937	1.0631	1.05468
	0.993557	1.06542	0.998351
	0.926434	0.997944	0.99208
	0.98433	1.22981	0.919248
	1.07495	0.970705	1.04074
	0.933982	0.953519	0.84452
	0.929837	1.08337	0.973642
	0.889088	1.00746	0.996251
	0.926695	1.01298	1.15114
	0.981418	0.969792	1.01182
	0.923897	0.843289	0.97813
	0.993787	1.28977	1.0481
	0.806212	1.01352	1.28223
	0.912882	1.24219	0.898723
	0.986477	1.13499	1.00316
	0.990695	0.979529	1.24943
	1.01288	0.949747	1.04109
	0.9631	1.00944	0.958346
	0.892505	1.00865	1.06615
	0.856086	1.07673	1.01956
	1.01598	1.09706	1.15387
	1.00522	1.06431	1.02499
	0.90598	0.910779	1.05615
	0.869932	1.0263	1.19546
	0.883577	1.27265	1.07076
	0.961692	0.985456	1.03975
	1.00669	1.26266	1.05591
	0.986809	0.988456	1.05986
	0.936199	0.970773	0.903971
	0.990983	1.02347	1.07528
	0.981042	0.954561	1.01604
	0.854083	0.904955	0.833655
	0.847504	1.04307	1.21393
	0.946975	1.00033	0.95221
	0.845598	0.97385	1.02921
	0.964362	0.968402	1.0696
	1.06193	0.979129	1.03471
	0.810321	1.11291	1.12992
	1.02194	1.00581	1.01854
	1.02448	0.990609	1.11483
	0.980324	1.0648	1.01639
	0.87011	1.04814	0.848707
	0.895205	0.9874	1.11479
	0.917459	0.98968	1.00857
	0.854347	1.01038	1.12711
	1.02433	1.11193	1.12647
	0.855379	1.0109	1.08512
	0.983357	1.09268	1.14187
	0.98584	0.971779	1.1387
	1.00949	1.00886	0.985508
	0.922765	0.976775	1.04743
	0.959289	1.03736	0.987828
	0.84754	1.00566	1.00725
	1.00967	1.18519	1.11283
	0.952631	1.02188	1.07506
	0.878397	1.08756	0.84057
	1.08887	1.22014	1.04346
	1.18459	1.00894	1.01975
	1.02069	1.04033	1.13389
	1.12344	1.0097
	0.870029	1.05188
	0.98029	1.0583
	0.967985	1.00786
	0.95634	1.05432
	0.955735	1.00798
	0.880025	0.788926
	0.93769	0.998221
	0.880878	1.01568
	1.01063	1.00817
	1.04946	0.983052
	0.978508	0.979637
	1.01775	1.07236
	1.08403	1.05493
	0.80541	1.07953
	0.819851	1.04236
	0.983012	1.06296
	1.0676	1.01386
	1.07476	1.02549
	0.987079	0.877647
	0.754324	0.899524
	0.704953	1.00508
	1.01251	0.894266
	0.986907	1.05509
	1.05754	0.979726
	0.971961	0.890864
	0.742308	1.0012
	0.753495	1.00226
	1.05141	1.06463
	0.983524	0.984306
	0.752154	0.978488
	1.03677	0.984118
	0.785602	0.862684
	0.865141	1.01994
	1.2142	0.857087
	0.990974	1.01733
	1.0028	1.0027
	0.871497	0.969654
	1.03394	1.09306
	0.995381	1.06087
	1.00953	1.0574
	0.775651	0.944702
	0.982089	1.00803
	0.999186	1.09078
	1.06512	1.00894
	0.902591	0.997057
	0.914797	0.989762
	1.04796	0.97278
	1.01867	0.977601
	1.03677	0.993175
	1.29455	1.12716
	1.00803	1.10724
	0.997536	1.08986
	1.03002	1.09084
	0.83428	1.0037
	0.811277	0.825776
	1.04646	1.03017
	1.16629	0.989469
	1.2267	0.871811
	1.06185	1.08208
	0.786136	0.97806
	0.993793	0.818577
	1.09194	1.29843
	0.971153	1.09832
	0.952188	0.965868
	1.01345	0.994592
	1.02675	1.06174
	0.765265	1.03354
	0.929152	0.981387
	1.20983	0.920337
	0.740398	0.926008
	1.02332	1.0257
	0.855823	1.0055
	0.726849	1.03931
	1.01492	1.08967
	1.29749	0.998977
	1.2471	0.9239
	0.795087	0.994449
	0.706235	0.991333
	1.1855	1.00594
	0.974982	0.99659
	0.981092	1.0006
	0.853732	1.01137
	0.929963	1.00089
	1.02512	1.03942
	0.929179	1.00355
	0.909126	0.97303
	1.23897	1.13656
	1.00084	0.982918
	1.06013	1.02322
	0.7401	1.00456
	1.22948	1.04383
	1.29891	0.98708
	1.21314	0.861925
	0.792963	1.01581
	0.984871	1.02901
	0.932752	1.0144
	1.25635	0.797996
	0.957738	1.02825
	1.21473	0.966739
	1.19061	1.009
	0.729554	1.1617
	1.27026	1.03031
	0.730165	0.757321
	1.26602	1.04723
	1.11408	1.11152
	1.00073	0.982503
	1.10712	1.08778
	0.938167	0.989535
	0.811033	1.03899
	1.12246	1.04242
	1.22175	0.927408
	0.861883	1.07437
	0.781219	0.804226
	1.06141	0.74782
	1.00821	1.06509
	0.970857	0.964018
	0.976788	0.99086
	0.801676	0.990045
	0.895308	0.961518
	1.22214	1.06402
	0.995192	1.10576
	1.13524	1.02724
	1.17053	1.07583
	0.993451	0.9325
	1.18136	0.960113
	1.09187	1.02407
	0.948604	1.13439
	0.977646	1.10448
	0.802251	1.0205
	1.10682	0.875396
	0.828183	0.945692
	0.764949	0.98255
	1.10051	0.997127
	1.04325	0.983702
	0.988216	1.00473
	0.893493	0.806459
	1.07769	1.10931
	0.856422	0.896045
	0.946053	0.98662
	0.930813	1.02134
	1.03816	0.993261
	0.945012	0.856988
	1.08089	1.05816
	0.889014	1.13907
	1.01949	1.11275
	0.916671	0.97972
	0.76453	1.02541
	0.987964	0.820258
	1.10655	0.940657
	0.806306	1.11955
	0.764504	0.967175
	1.01158	0.944231
	0.853892	0.797019
	1.02948	1.03335
	0.943852	0.999005
	1.02621	1.01603
	1.00163	0.954348
	1.0799	1.03699
	0.754874	0.798347
	0.987954	1.01768
	0.911551	1.0242
	1.07899	1.11641
	0.948365	1.09212
	0.817548	1.06687
	0.761127	0.957942
	1.07791	0.976336
	0.909786	1.00033
	1.01363	1.09372
	0.974959	1.1991
	1.10631	1.02702
	0.778362	0.854898
	0.892235	0.9385
	0.748993	0.993405
	1.29916	0.992729
	0.932179	0.986844
	0.917825	1.01354
	0.790879	1.00524
	1.23762	0.950737
	0.830332	0.965493
	1.07322	1.04401
	0.950305	1.01201
	0.845442	1.00224
	1.10431	0.917347
	1.02998	1.06221
	1.10618	0.99499
	0.964881	1.02215
	1.21047	1.01288
	1.00168	1.0635
	0.917331	1.07383
	1.12747	0.869204
	1.02634	1.0227
	0.722371	0.966881
	1.14625	1.03798
	1.22437	0.886949
	1.03616	1.07398
	1.23327	0.903226
	0.702615	1.01685
	0.98269	1.03232
	0.999011	0.915865
	1.04311	1.07258
	0.932403	1.02642
	0.733982	1.05807
	1.0103	1.00334
	1.05346	1.01938
	0.965329	1.0107
	1.00411	0.989382
	1.01711	0.891128
	1.00484	0.998062
	0.952536	1.00843
	0.959123	0.952158
	0.970621	1.04759
	0.998916	1.00481
	1.04622	0.995503
	0.981486	1.06989
	1.03285	0.868196
	0.986901	0.980989
	0.825426	0.820851
	0.926681	1.04541
	1.05248	0.786275
	1.0172	0.998669
	0.868369	1.03657
	0.985232	0.836294
	1.06239	0.703055
	0.947327	0.975853
	0.929737	1.00858
	0.940085	1.10065
	0.959218	0.975131
	0.917132	1.12711
	0.985782	1.07951
	0.998615	0.879739
	0.820486	0.919838
	0.807985	1.08508
	0.847766	0.925887
	1.02625	1.09275
	1.0211	1.1105
	0.707954	1.0796
	1.14035	1.02456
	1.10079	1.0679
	0.819693	0.923048
	1.00571	1.02391
	0.745935	0.780589
	0.96957	0.845263
	1.0112	0.940809
	1.01476	0.960278
	0.989294	1.0137
	1.04051	1.06614
	1.11398	1.09403
	0.779052	0.998656
	0.783093	0.990119
	0.813943	1.09537
	0.931056	0.853991
	1.10027	1.0232
	1.01594	1.05012
	0.844378	1.01569
	0.988735	1.0145
	0.952917	1.13787
	1.00501	1.03691
	0.824402	1.06465
	0.960789	1.01449
	1.13113	0.973285
	0.766603	1.0657
	0.766327	1.11724
	1.00289	1.04526
	0.823673	0.952663
	0.804665	0.879509
	0.883345	1.21019
	0.972454	1.01377
	0.871343	0.994579
	0.902776	1.15247
	0.764908	0.965278
	0.827729	0.998355
	0.887459	1.02219
	0.984578	1.00504
	0.881212	1.08338
	1.08685	1.20412
	1.12322	1.06416
	0.881366	1.04203
	0.969677	0.962089
	0.859795	0.88944
	1.00113	1.22012
	0.991501	0.9737
	0.782855	1.10227
	0.977718	1.12456
	0.894803	1.0922
	0.877328	0.99958
	0.987159	1.06712
	0.976687	1.00643
	1.10969	0.985997
	0.979305	0.993006
	0.983098	0.914797
	0.801729	0.946707
	0.999379	1.01852
	0.875145	0.920791
	0.889413	1.15454
	1.10597	0.970389
	0.908304	0.940535
	1.10043	1.01245
	0.889036	1.00939
	0.767148	1.08407
	0.934721	1.03486
	0.844911	0.793446
	0.954844	1.04658
	1.07351	0.780824
	0.733953	0.832777
	0.764567	0.887919
	0.963285	1.18015
	0.741661	0.744999
	0.736591	0.953143
	0.963017	0.923063
	0.881265	1.01471
	1.00131	1.01524
	0.741574	1.2917
	1.00206	1.04417
	0.983359	1.19622
	1.04943	0.967902
	0.994524	1.03167
	1.29154	1.08838
	1.05412	1.19792
	1.2335	0.982693
	1.29394	1.04965
	1.01742	1.02599
	1.06054	0.993731
	0.951729	1.23355
	0.881106	0.98358
	0.959289	0.962689
	0.980677	1.09549
	1.25457	0.849556
	1.19741	0.82346
	1.10165	1.00894
	0.900564	1.26456
	1.04508	0.89891
	1.25934	0.872609
	1.14385	1.08263
	0.98774	0.704476
	0.958331	1.08014
	1.20041	0.859873
	0.982807	0.719793
	1.02067	1.21842
	0.872144	0.964822
	0.917429	1.05678
	0.814374	1.07653
	0.729603	0.856204
	1.09927	1.16324
	1.13182	0.909026
	0.933918	1.22269
	0.978841	1.05817
	1.01313	0.705808
	0.968834	0.816986
	0.880993	1.12163
	1.00143	0.914875
	1.06333	0.766471
	0.717973	0.779264
	1.02355	0.99334
	0.829729	1.07608
	1.01434	0.927951
	0.967058	0.930035
	1.04688	1.03251
	1.033	1.26251
	1.11519	0.982839
	1.02217	1.10398
	1.02366	1.18883
	0.99014	1.0153
	1.19615	1.03348
	0.997854	1.18191
	0.957539	0.929264
	0.898635	0.953538
	1.07183	0.963454
	0.890391	1.12568
	1.22426	1.27843
	0.890686	1.18523
	0.832188	1.01961
	0.897312	0.908316
	1.09148	0.965254
	1.00235	0.931304
	0.876877	1.09421
	1.13294	1.0519
	0.854278	0.911542
	1.10216	1.03687
	0.985244	0.739422
	1.19158	0.979662
	0.909977	1.02112
	1.11209	1.029
	1.15036	0.738039
	0.972083	0.946562
	0.98608	1.00989
	0.864771	1.05638
	0.891544	0.926691
	0.999517	0.946461
	0.859142	1.18741
	1.06867	1.03278
	0.904315	0.807357
	1.03243	0.953063
	0.831235	0.990064
	0.935291	1.09059
	0.872222	0.81716
	1.02391	1.00875
	1.20343	1.04517
	1.10451	0.930316
	1.08405	0.819983
	0.814523	1.01925
	0.909875	0.842505
	1.22452	0.87559
	0.984104	1.13386
	1.02918	1.07752
	1.00749	0.865384
	0.976178	1.13256
	1.02117	1.05233
	0.990251	1.05447
	0.854239	1.09799
	1.04085	0.719846
	1.16608	0.931818
	0.847854	0.931277
	0.843873	1.05616
	0.956966	1.05263
	0.854261	0.912106
	1.11002	1.03721
	1.14841	1.02844
	1.0086	0.912241
	0.80642	1.00629
	0.852304	0.996967
	1.00252	1.00237
	1.06003	0.896637
	0.859214	0.75692
	0.785474	0.992023
	0.799782	1.02129
	1.20948	0.986308
	1.01537	0.954099
	1.09496	0.922808
	0.950505	1.17655
	1.12752	1.03004
	0.979878	1.03482
	0.941211	1.03075
	0.850424	0.942757
	0.952448	1.00183
	0.956578	1.0125
	0.940027	0.937541
	1.20657	1.0584
	0.796955	0.96183
	1.15984	0.922833
	0.88919	0.983986
	1.05674	1.24338
	0.960343	1.10439
	1.02608	0.997434
	0.806586	0.973386
	1.00489	0.977367
	1.08681	1.09795
	0.848856	0.903278
	0.754577	0.955427
	1.23562	1.23117
	0.802447	0.706658
	0.965597	0.926791
	1.18725	0.741588
	0.904279	1.16759
	0.745325	1.20729
	0.992697	0.903845
	0.763512	0.796828
	1.17439	0.914577
	0.752231	0.926111
	0.817557	0.933142
	1.14811	1.03237
	1.14562	0.908546
	0.940492	1.05429
	0.989611	0.822824
	1.23306	1.0698
	1.08385	0.96155
	0.966118	1.0653
	0.963336	0.987907
	1.06116	1.06583
	1.04258	1.04971
	1.0171	1.07569
	1.02189	1.0104
	1.16498	1.06083
	0.947061	0.992972
	1.00512	1.02438
	1.01926	0.994704
	1.05374	0.982234
	0.991184	1.09302
	1.19073	1.02165
	1.02898	0.986801
	1.12163	1.01749
	0.982024	0.975641
	1.0014	1.04661
	0.791702	1.04754
	0.911991	1.04537
	0.952555	1.02237
	1.00213	0.952394
	0.808807	0.901353
	0.944315	0.99844
	0.830834	1.03202
	1.05912	0.995203
	1.19651	1.04277
	0.998312	1.04058
	1.01004	1.0646
	1.17383	0.928978
	0.840391	1.0573
	0.836358	1.04947
	0.800786	1.17921
	1.13027	1.00594
	0.972339	0.936538
	1.00069	0.98481
	1.0701	0.9967
	1.11782	0.993846
	0.99074	0.842194
	0.954461	1.03065
	0.880184	0.897765
	1.16841	1.03361
	0.954298	0.818839
	0.987467	0.927672
	0.988186	0.773433
	1.0143	1.18866
	0.779354	0.716209
	0.926601	0.968581
	1.10151	0.988996
	0.897404	1.0331
	1.10076	0.901453
	1.00589	0.991956
	1.12466	0.886443
	0.967399	0.730273
	0.851937	0.848924
	0.856803	1.01361
	0.978899	0.991834
	1.08168	0.835892
	0.731314	0.976453
	1.01393	0.928802
	1.05083	0.747658
	1.05235	1.02933
	0.81489	0.935818
	0.949764	0.877128
	1.05106	1.07022
	0.77895	1.01991
	1.02539	0.925023
	1.10233	0.902802
	1.09782	0.96933
	0.881564	0.969134
	0.954278	0.918995
	0.949962	1.11404
	1.0124	0.999678
	0.87174	0.887834
	0.827145	1.01398
	0.987923	1.05497
	0.91363	1.09486
	1.03386	1.10569
	0.947412	0.876471
	1.08774	0.833766
	0.766665	0.996581
	0.750683	0.839078
	0.882529	0.967251
	0.879007	1.17773
	0.99508	1.07534
	0.92073	1.00057
	0.968428	1.02693
	1.15734	1.08261
	0.975082	1.10331
	0.969814	1.07942
	0.910228	1.05471
	0.866899	0.762354
	0.986022	0.877581
	1.04783	1.1488
	1.06087	1.0536
	0.974462	0.981759
	1.0249	1.12064
	0.933027	1.14143
	1.05156	0.95112
	0.957745	1.01459
	0.912202	0.79677
	0.91995	0.973545
	0.940206	1.01142
	0.949834	1.01057
	1.02283	1.09263
	0.958509	0.954515
	1.03166	0.805866
	0.903011	0.99211
	0.984181	0.93904
	0.977839	0.79629
	0.989164	0.977076
	0.97542	0.997413
	1.00648	1.05199
	1.02144	0.802415
	0.895992	1.0901
	0.94429	1.03077
	0.942852	1.01754
	1.08658	0.79278
	0.985487	1.01399
	1.08687	0.998758
	0.982477	1.17153
	0.917492	1.02307
	1.04239	1.02055
	1.09022	1.18021
	0.943748	0.956632
	1.04837	0.979922
	0.99889	0.919558
	0.97677	1.03257
	1.11355	1.20574
	0.994585	0.960046
	0.969593	1.0031
	1.01962	1.02653
	1.10243	1.27891
	1.0286	1.23813
	0.963212	1.21446
	0.99866	0.943923
	0.992383	1.03106
	0.998559	0.7294
	0.887458	1.10394
	1.03878	1.04726
	1.01632	0.990691
	0.894198	0.890114
	1.01483	1.07933
	1.01546	1.07448
	1.16965	0.855234
	1.04706	1.00766
	0.811096	0.825327
	1.07048	1.11343
	0.902927	1.22323
	0.997179	0.924116
	0.820412	0.950944
	0.772563	0.974405
	0.839127	1.08283
	0.962921	0.961664
	0.976579	1.00564
	1.11341	1.2695
	0.746875	0.773232
	1.04982	0.974464
	0.788876	1.12552
	1.00554	1.01862
	0.929297	1.03135
	1.03762	0.801073
	1.0263	1.00716
	0.990965	0.829677
	1.1496	0.994869
	0.963495	1.11602
	0.853247	0.938385
	1.06037	1.13899
	0.989995	0.826297
	1.0038	1.06185
	0.816112	0.928378
	1.01975	1.01484
	0.944391	1.04577
	0.826253	1.05268
	0.920873	0.882054
	0.974911	0.947991
	0.992857	0.714419
	1.12304	0.951321
	1.0327	0.97022
	0.981671	1.04024
	1.00407	0.969345
	1.01088	1.01087
	0.911005	0.981787
	1.03445	1.20872
	0.989624	0.914282
	1.02569	1.05875
	1.07762	0.950029
	0.950539	0.982909
	0.930363	0.945441
	0.97551	1.04339
	0.957627	1.04566
	1.13665	1.0512
	0.9978	1.01572
	0.977146	1.00867
	1.01196	1.16772
	0.936252	1.00907
	0.967923	0.939771
	0.895453	0.96811
		1.14665
		0.98322
		0.967216
		0.984037
		1.12917
		0.968773
		0.932436
		1.247
		1.05101
		1.18645
		0.973783
		0.988393
		0.895306
		1.04964
		1.19499
		0.838214
		0.970071
		1.09796
		1.02166
		0.95817
		0.999597
		0.994618
		1.25728
		0.936942
		0.958985
		1.25105
		0.985017
		0.965453
		1.01173
		0.937102
		0.984687
		1.02458
		1.04694
		1.02301
		1.07444
		1.00059
		0.723853
		0.978497
		1.01762
		1.03083
		0.942111
		1.03738
		1.04858
		1.20324
		1.00999
		1.04073
		1.28336
		0.81924
		1.21043
		1.17709
		0.936037
		1.18738
		1.00781
		0.853438
		0.938393
		0.815547
		1.00676
		1.05094
		1.02348
		0.976998
		0.935559
		0.973212
		0.99421
		0.954064
		0.836302
		0.992599
		0.720851
		1.0049
		1.03533
		0.992126
		1.0109
		0.818095
		0.931134
		1.01109
		0.973437
		1.12665
		0.881546
		0.977874
		0.95504
		0.92091
		0.703602
		0.984004
		0.980913
		1.06556
		0.963372
		1.02442
		1.04343
		1.01105
		0.961569
		1.08134
		1.22754
		1.04295
		0.979034
		1.00105
		1.04607
		1.1876
		0.949327
		0.968178
		0.994005
		1.25093
		1.04739
		0.962552
		0.922045
		0.987734
		1.12632
		0.919038
		0.930722
		1.14086
		1.02053
		0.750373
		0.986554
		1.17791
		0.789796
		0.988598
		1.16262
		1.104
		0.989692
		0.957782
		0.956336
		1.13483
		1.02297
		0.976072
		0.707835
		0.952733
		0.984928
		0.996127
		0.755342
		1.07574
		1.01426
		0.913274
		1.04621
		0.995646
		0.926868
		0.921277
		1.00028
		1.05127
		1.08039
		0.94433
		1.00354
		0.971943
		1.02396
		0.901675
		1.08053
		0.90505
		0.981832
		0.973639
		1.02519
		1.02669
		1.03141
		0.869941
		1.14614
		0.969567
		0.890231
		1.01079
		0.84613
		0.962681
		1.07796
		1.01043
		0.992133
		0.884608
		1.05031
		1.17603
		0.952054
		1.02632
		0.962764
		0.986641
		1.07984
		0.958752
		1.09879
		0.988719
		1.02261
		0.979813
		1.02043
		0.987422
		1.01485
		0.978414
		0.872835
		0.996695
		0.998835
		0.942708
		0.93515
		1.03126
		0.940087
		0.989075
		1.02619
		1.16785
		1.14234
		1.14185
		1.01017
		1.13468
		1.14553
		1.10758
		1.16469
		1.10737
		1.1653
		1.15855
		0.894847
		0.937278
		0.839082
		1.00019
		1.01717
		0.934852
		0.998349
		0.992324
		0.900295
		1.01773
		0.852981
		1.06506
		0.961052
		1.0094
		1.00306
		1.05554
		1.01272
		1.28699
		0.930952
		1.15489
		0.938155
		1.01839
		0.999375
		1.00594
		1.1006
		0.878611
		1.02471
		1.04909
		1.0881
		0.94177
		0.974088
		1.03752
		0.957099
		1.04372
		0.978315
		1.09867
		0.759552
		1.04574
		0.975438
		1.05752
		0.792252
		0.86489
		1.05432
		1.09366
		1.00258
		0.993581
		0.737859
		0.970091
		0.984007
		1.01965
		0.970072
		0.951452
		1.02755
		0.993914
		0.989452
		1.02236
		0.969934
		0.951224
		1.00956
		0.979557
		0.980218
		1.12825
		1.02774
		1.09746
		1.01015
		1.10289
		1.04137
		0.907492
		0.984077
		0.964553
		1.02664
		1.06555
		1.08702
		1.03942
		0.976703
		0.719934
		0.97576
		1.13999
		1.00773
		0.784401
		1.00395
		1.05533
		0.945391
		0.957913
		1.02508
		0.718801
		1.04498
		0.968061
		1.05113
		0.747464
		1.05178
		1.02109
		1.03013
		1.02397
		0.997854
		1.12147
		0.979121
		0.933027
		0.971233
		0.946242
		0.999768
		1.00758
		0.979048
		1.01009
		0.971914
		0.787497
		1.02497
		0.901191
		0.983795
		1.02195
		1.06415
		1.13854
		1.04114
		1.01438
		1.01517
		0.975339
		1.15866
		1.17871
		1.10673
		0.911563
		0.877984
		0.971268
		0.807862
		0.707952
		1.04692
		0.979231
		1.07796
		1.22258
		0.945741
		0.874376
		1.01978
		0.998548
		0.964936
		1.00902
		0.967008
		0.945982
		0.973037
		0.965546
		0.989873
		1.01505
		1.00958
		0.998434
		1.01385
		1.22525
		0.963852
		1.00776
		0.993315
		0.904679
		1.15378
		1.14273
		0.773948
		0.887663
		0.905746
		1.06934
		0.999154
		0.995051
		1.18638

## Sheet: Figure 4C
Figure 4C
	Norm. Dist. Class 1	Norm. Dist. Class 2	Norm. Dist. Class 3
	0.865779	0.881977	1.03162
	0.981382	1.28113	0.986038
	1.04088	1.03845	0.913633
	1.16216	0.846796	1.13508
	0.94191	0.991488	1.06443
	0.932584	1.06144	0.946861
	1.06937	1.0269	1.07724
	0.95644	0.998715	1.1045
	0.910011	0.959388	1.09985
	1.11579	1.07211	0.962709
	0.972171	0.999037	1.07478
	0.896509	1.0355	0.912031
	1.07576	1.12969	0.912767
	0.874298	1.11317	0.952656
	0.875274	1.00469	0.965674
	0.970683	0.981449	0.933347
	1.05785	0.968944	1.03013
	1.16072	0.959752	1.09156
	0.984763	0.940412	1.16472
	0.921099	0.940732	0.989318
	0.948168	1.26165	1.12932
	1.04233	0.900636	1.14584
	1.00667	1.02112	0.841391
	0.964684	0.902959	1.19106
	0.838512	1.10733	1.10753
	0.833207	0.990444	0.81134
	1.14348	0.893611	1.08161
	0.990411	0.852305	1.16769
	0.942516	1.0785	1.03323
	1.04297	0.987902	0.881949
	0.936781	0.895219	1.02782
	0.927866	0.968682	0.961934
	0.86346	0.939273	0.968875
	1.06045	0.937022	0.953452
	1.10437	1.05804	0.982601
	0.931968	1.02423	1.07115
	0.984518	0.890118	1.04823
	1.29406	0.946272	0.770506
	0.93175	0.898415	1.07536
	0.987127	0.92408	1.03768
	1.00274	0.843404	1.05434
	0.941409	0.869945	0.915844
	0.907322	1.0852	0.91727
	0.811644	0.969456	1.17909
	0.813599	0.847014	1.25181
	1.04876	0.963995	1.07666
	0.814874	0.940265	0.94992
	0.920855	1.05631	1.2561
	0.820032	0.98761	0.900269
	0.945287	1.23775	1.08376
	0.942676	0.968474	0.918623
	0.912119	0.957883	1.1763
	0.861111	0.864328	1.09246
	0.794926	0.98697	0.706486
	0.916569	1.03849	1.27877
	0.824343	1.14986	1.11082
	0.860548	0.973987	1.12848
	0.824858	0.872277	1.20819
	0.735391	1.01372	1.25346
	0.871997	1.01781	0.981576
	0.901036	1.12109	1.10016
	0.930225	1.05033	1.08606
	0.928542	1.28294	1.24816
	1.0429	0.946544	1.26172
	0.925287	0.992857	0.981614
	1.06731	0.824609	0.97078
	0.912144	1.16453	0.896661
	0.837345	1.08799	1.03402
	0.948058	1.28512	1.09597
	0.884454	0.863506	0.952666
	0.965192	0.921369	1.00061
	0.89906	0.728204	1.17334
	0.956933	1.27777	1.10103
	1.01236	0.764045	1.07805
	0.951876	1.11099	1.08958
	1.01928	1.29334	0.838835
	0.937101	0.98205	0.986509
	0.909924	1.03289	1.04903
	0.994178	0.877021	0.969166
	0.89618	1.09304	1.05515
	0.980015	1.10825	0.941459
	0.762406	0.810247	0.94782
	1.11139	1.09976	1.04084
	0.902955	1.2032	1.08089
	0.932213	1.03281	1.18431
	0.88222	1.27853	0.99516
	0.957922	0.810945	0.958131
	0.962827	1.08283	0.950692
	0.992972	0.910069	0.889492
	0.921147	1.08259	0.768634
	0.845775	1.13715	0.805232
	1.00943	0.905471	1.05231
	0.822117	0.720751	0.956202
	0.827381	1.09028	0.724754
	0.947919	0.932917	1.08568
	0.7952	1.12665	0.948448
	0.968427	0.830835	0.734413
	0.866951	0.78311	0.941565
	0.872574	0.768781	0.783666
	0.864082	0.752398	0.959892
	0.971595	0.867779	0.726011
	0.860834	1.07658	0.977146
	0.867477	0.741	0.942173
	0.906023	1.0999	1.1683
	0.904441	0.736745	0.857543
	0.890458	0.96106	0.761768
	0.915716	1.06525	1.14607
	0.905828	0.777336	0.762524
	0.975008	0.811866	0.933332
	0.882518	0.873833	0.819576
	0.835455	1.00534	1.29522
	0.954328	1.26818	1.26504
	0.771523	1.05679	0.976735
	0.832338	0.968325	1.03419
	0.820798	0.877227	1.00815
	1.13194	1.13159	1.03228
	0.978918	0.984385	0.953141
	0.760571	0.924789	1.23178
	1.10877	0.998275	1.04866
	0.731482	1.0388	1.05155
	0.906709	0.94557	1.03314
	0.874499	1.1651	0.925689
	1.04752	1.20013	0.822179
	1.09753	1.18433	0.807667
	0.819569	0.980175	0.887067
	0.91484	0.964277	0.757559
	0.830887	0.764477	0.797874
	1.09356	1.20975	1.15028
	0.795582	0.753794	1.14092
	0.911675	0.87356	1.13389
	0.928608	1.01873	1.27512
	1.00244	0.961923	0.852223
	0.926854	1.27254	1.00525
	0.865128	1.04818	0.990254
	0.991715	1.04064	0.882006
	1.01474	1.1591	1.10626
	0.849923	1.03973	1.16745
	0.838055	1.0652	0.949866
	0.905579	1.01933	1.05612
	1.07288	0.960804	1.01241
	0.83775	0.928119	1.16492
	1.03582	1.09992	0.774583
	0.978067	1.18649	0.782953
	0.910203	0.835109	0.744908
	1.03793	1.16399	1.01838
	0.867366	1.0138	1.13816
	0.901054	1.01739	0.962315
	0.946065	0.810072	1.11546
	0.96497	0.742155	0.824157
	1.061	0.738259	1.05935
	0.88931	0.700416	0.946528
	0.973722	0.952217	0.96696
	1.10956	0.992667	1.12048
	0.969551	0.741615	0.943145
	1.01982	0.871216	1.07587
	0.920077	1.03592	1.14315
	0.999631	0.994983	0.985484
	1.08595	1.07891	1.05858
	1.19912	0.930538	0.992698
	0.842582	1.15199	1.07477
	1.19093	0.816067	0.989105
	1.15112	1.07451	1.0842
	0.932756	0.927153	0.997078
	0.938889	0.956045	1.04299
	1.29712	1.00387	0.988657
	0.862374	0.891193	0.919695
	0.880423	1.01438	1.07146
	0.89756	0.802465	1.13373
	1.01207	0.933697	0.972251
	1.29569	0.984431	0.973412
	0.767444	0.921149	0.880834
	1.04308	1.29687	0.983074
	1.05141	0.92412	1.09053
	0.917235	0.931054	0.9708
	0.761689	0.908701	0.965987
	0.755279	0.854047	1.04836
	0.712315	0.827508	0.932208
	1.19096	0.830222	1.00674
	1.11459	0.915752	1.00351
	1.09516	1.00666	1.06242
	0.888261	1.04296	0.991064
	0.917088	1.10511	0.970379
	0.996417	0.800202	0.975164
	0.961562	1.02048	1.02673
	1.08818	1.14604	1.11951
	0.818199	0.877711	1.06981
	1.17855	0.903579	0.885615
	0.863042	1.09977	0.810115
	1.29784	0.880534	0.761577
	0.961539	0.758582	0.817298
	1.26018	1.13292	1.03299
	1.21773	0.954325	1.03951
	0.917005	1.16249	1.2101
	1.21219	1.16784	0.805532
	1.26118	1.09351	1.02234
	0.960562	0.753572	1.09381
	0.771259	1.22565	0.97381
	0.926395	0.964354	0.82118
	1.16621	1.26789	1.04925
	1.10248	1.10777	1.03378
	0.870702	1.2774	0.764265
	1.2374	1.07361	0.857129
	0.9954	0.894705	0.942512
	1.10371	1.16117	0.936183
	0.858325	1.20616	1.1578
	1.29453	1.07251	1.05579
	0.920646	1.16995	1.13459
	0.7567	1.07363	0.999509
	1.22228	1.06531	0.711485
	1.22242	0.747795	0.848082
	1.20113	0.856508	0.89181
	0.907259	0.962212	0.894077
	0.766775	0.812193	0.849763
	1.03987	1.01212	1.04841
	0.825573	1.15236	0.731436
	1.24004	1.10659	1.25083
	1.24243	0.967754	0.897996
	1.11265	1.00117	0.809041
	0.860052	0.949377	0.869212
	0.900562	0.910502	1.05657
	0.976566	0.979647	0.972266
	1.11177	1.05956	0.796572
	0.920468	0.915661	1.0224
	1.16581	0.966911	1.1484
	1.19708	1.01312	1.29616
	1.20881	1.02007	0.739523
	1.20625	0.975191	0.73577
	0.747985	1.04679	0.806536
	0.8473	0.960501	1.16158
	1.04081	1.06912	1.05164
	0.827542	1.0281	0.992935
	0.919158	0.8811	1.16709
	0.927111	1.00639	0.879651
	1.13412	0.974288	1.12106
	1.1185	0.961658	0.881933
	1.03594	1.01142	0.80992
	0.923273	0.997539	0.781193
	1.28392	0.928105	1.01684
	1.14963	1.16275	0.77611
	1.27656	0.855874	1.06413
	0.913026	0.903659	0.754575
	1.18592	1.15016	1.01676
	1.13408	1.20754	1.17159
	0.86931	0.869655	1.29955
	0.999813	0.79127	0.955649
	1.08562	0.897413	1.09267
	0.964082	0.851807	1.17178
	0.873592	0.765903	0.857266
	1.13523	0.872388	1.15603
	1.29953	0.892699	1.04314
	0.772221	0.929275	1.22225
	0.954495	1.00928	1.04304
	0.94251	1.00773	1.23298
	1.02523	1.07584	0.847098
	0.863194	1.07175	1.25644
	1.09851	0.882982	0.799441
	0.76293	1.09797	1.2704
	0.887984	0.915782	1.00257
	0.903399	0.872801	0.785699
	0.75171	0.950486	1.10053
	1.21037	0.910146	0.863211
	1.24183	0.891443	0.98924
	1.01394	0.885685	0.907144
	0.866486	0.902187	1.27334
	1.1452	0.933055	0.93649
	1.11156	1.08117	0.935556
	0.828554	0.848337	0.916935
	1.09626	1.07107	1.04114
	1.18054	1.01105	1.06763
	1.24048	0.861283	0.842917
	0.953887	0.9615	0.818878
	1.00707	1.17527	0.999273
	0.759417	0.988766	0.836447
	1.05031	0.852334	0.994876
	0.915079	0.853822	0.806211
	0.723492	0.928156	1.06622
	0.836561	1.10382	1.08904
	0.724293	0.819769	0.996552
	1.21167	0.769757	0.844554
	0.998441	0.920878	1.21226
	1.27239	0.976638	1.14517
	0.948607	0.805172	1.08172
	1.19058	1.06301	0.989145
	0.743943	0.761624	1.00114
	0.876626	0.79	1.08134
	0.968392	0.997909	1.19401
	1.20977	1.18713	1.10628
	0.75718	1.07612	1.19224
	1.2425	0.956685	1.11323
	0.894549	0.92018	0.990388
	1.0883	0.908437	0.913298
	0.82521	1.0063	0.743869
	0.989909	1.19825	0.812492
	0.767608	1.01338	0.883901
	1.02859	0.772736	0.959136
	1.1465	1.10724	0.987463
	1.24834	0.76392	1.23942
	1.27518	0.87316	1.18446
	1.07969	0.811657	0.762714
	1.23979	0.808655	0.90209
	1.26913	0.942721	0.814883
	1.20461	0.923197	0.921287
	1.00059	0.976417	0.882368
	0.998105	0.883807	1.11948
	1.11746	0.808784	0.871655
	0.768719	0.810897	1.12869
	1.06191	1.13034	1.04285
	1.29529	0.785985	1.08486
	0.935579	1.02357	0.854006
	1.19216	1.04721	0.96832
	1.10476	0.934443	1.07421
	1.07209	1.0098	0.991352
	1.2345	0.889413	1.16338
	1.00503	1.16297	1.08296
	0.828542	0.944634	1.19226
	1.11152	0.868266	1.28801
	0.721854	0.933495	1.04325
	1.21543	0.794577	1.1332
	1.0357	0.720361	0.955789
	0.939694	0.700206	1.10052
	0.921421	0.996265	1.1871
	0.746791	0.792547	1.00907
	0.860887	0.9971	0.743683
	0.870448	0.757802	0.932251
	1.06576	0.907257	1.18378
	1.08033	1.13398	1.11941
	0.826208	0.784432	1.03457
	1.15092	1.01568	1.28919
	1.27026	1.00675	1.14998
	0.808127	1.01283	1.03724
	0.924178	0.965924	1.23054
	0.785384	1.09269	0.972271
	1.12941	1.05182	0.91278
	0.901243	1.13123	1.02522
	0.903558	1.00578	1.03302
	1.11828	0.940987	1.04954
	0.786448	1.0208	1.07934
	1.16253	1.08999	0.969083
	0.977086	1.21557	1.03774
	0.925736	0.848273	0.876621
	0.986475	1.07665	0.871056
	0.976881	1.01018	0.995968
	0.948836	0.935009	0.741503
	0.952601	1.01158	0.713603
	1.03089	0.844537	1.01307
	0.910722	1.04625	1.08719
	0.990026	0.858863	0.931964
	0.945869	0.965165	0.976676
	0.895841	1.15059	0.95014
	0.813201	0.894986	1.16744
	1.05678	0.914133	1.03259
	0.959643	1.19128	0.738137
	0.746152	0.796812	1.08885
	0.789313	0.8571	1.02928
	0.901916	1.03132	1.0732
	0.72363	0.928282	0.98723
	0.731889	0.943817	0.982251
	0.83464	0.830955	0.833203
	0.814439	0.784199	1.03874
	0.925282	0.860755	1.08926
	0.851568	0.929222	0.980143
	1.0541	0.997841	1.10102
	0.79139	0.860619	1.04244
	1.10371	0.836047	1.04155
	1.08178	0.767748	0.869667
	1.09212	0.87728	0.937553
	1.07074	1.24286	0.977773
	1.02235	0.809603	1.04259
	0.99852	0.878399	0.960701
	0.827519	1.004	1.14215
	1.00733	0.876161	1.01069
	0.924409	0.871965	1.03267
	1.10431	0.920079	0.876935
	0.72601	1.10093	1.05373
	1.13014	1.00501	1.00424
	0.708677	0.886487	1.0081
	1.24817	0.998	0.989996
	0.995186	0.861006	1.01347
	1.01495	0.998777	0.953873
	0.98289	1.00032	1.08888
	0.933061	0.885794	1.07891
	0.947426	1.08315	1.03798
	1.04147	1.21655	0.816807
	0.986689	0.96693	1.0246
	0.977843	0.928423	1.00496
	0.985036	1.2606	1.05457
	0.944825	0.79962	0.86103
	1.00736	0.828195	1.01846
	1.03052	0.817344	1.09768
	0.917695	0.905831	1.14045
	1.02803	0.794058	0.95551
	1.04091	1.11346	1.09736
	1.03948	0.933963	1.1155
	1.03178	0.998608	0.899122
	0.900353	1.22243	0.913323
	0.99286	0.858498	1.05925
	0.900513	1.11268	1.18415
	0.93575	0.94679	1.08255
	0.968244	1.12607	1.11725
	0.892642	1.06705	1.09138
	0.978045	1.07512	1.0329
	1.08201	1.03544	0.954207
	1.03149	1.27173	1.16593
	1.0505	0.875212	0.966403
	1.05138	1.21482	1.05524
	1.00028	1.17884	1.09231
	1.0069	1.01566	0.940138
	1.04574	0.794113	1.16316
	1.03177	1.21491	1.04707
	0.964129	0.806489	1.09763
	0.999747	0.836694	1.14971
	0.952299	0.829381	1.00837
	1.02545	0.70157	1.06704
	1.02493	0.836708	1.18195
	1.11678	0.783629	1.07372
	0.959603	1.26354	1.15801
	0.876296	1.22239	1.05924
	1.02378	0.905211	0.85311
	0.899795	1.04572	1.06025
	0.926779	1.10328	1.16592
	0.81863	0.892981	1.06405
	1.13493	1.16284	0.943956
	0.893918	0.92444	1.02334
	0.718158	0.935335	1.03851
	0.986697	1.04079	1.09649
	1.14113	1.12046	1.14495
	0.824497	1.05119	1.02469
	0.932849	0.961906	1.04471
	0.832076	1.02226	0.999353
	0.775541	1.10559	1.13131
	0.915007	1.05152	1.02346
	1.11428	1.14185	1.10725
	0.902134	1.01169	1.09462
	1.05246	0.991479	1.22507
	1.12288	0.931823	1.0711
	1.15976	0.87087	0.913514
	0.953883	1.10472	1.06557
	1.0989	0.990333	0.955824
	0.910876	1.04047	1.07362
	0.752956	0.988796	1.1476
	1.0627	0.897042	0.900083
	0.839911	0.976492	1.03439
	0.931227	0.984044	0.765951
	0.827855	1.11258	0.991703
	0.865755	0.945916	0.923862
	1.1083	0.913654	0.73761
	0.857262	1.23795	0.944192
	0.900196	1.00934	1.15662
	0.9793	1.09856	0.974896
	1.17231	1.08245	0.819893
	0.827523	1.02779	1.27143
	0.835028	1.02936	0.903052
	0.886873	0.857452	0.863611
	1.027	1.07035	1.07926
	0.891105	0.935012	1.0455
	0.799041	0.80579	1.16315
	1.1269	0.843051	1.09477
	0.877661	1.09619	1.05483
	0.92528	0.946304	1.00092
	1.03718	0.992132	1.01725
	0.722072	1.0509	1.03379
	0.789315	1.11793	1.27754
	0.865191	1.12162	1.02314
	0.851027	1.09153	0.962446
	1.2236	0.930523	1.10683
	0.899661	0.927237	1.03525
	0.815426	1.1257	1.03016
	0.787115	1.14789	1.07719
	0.925985	0.86657	1.02997
	1.11451	0.878945	1.05146
	0.936822	1.01613	1.02257
	0.806895	1.06913	1.00204
	0.848639	0.947894	1.0504
	0.822147	1.24679	1.02475
	0.916235	1.02053	1.11946
	0.863484	0.98801	1.11619
	0.874125	0.820565	1.16473
	0.952257	1.17914	0.888562
	1.07224	0.902877	1.22323
	0.827325	1.18347	1.27758
	0.840883	0.743115	0.999543
	0.850981	1.0428	0.988317
	0.903548	0.707882	1.0741
	0.841872	1.15254	1.12708
	0.717757	0.765308	0.918342
	0.931144	0.985829	1.26261
	0.871461	0.744044	1.00536
	0.749672	0.97291	1.10523
	0.794942	1.17078	1.22032
	0.89545	1.02613	1.15977
	0.889304	1.0007	0.970901
	0.750917	1.00804	0.983468
	0.921014	0.928649	1.0765
	0.790319	1.27771	1.09614
	0.723322	1.24744	1.21445
	1.0161	1.14973	0.886228
	0.709329	0.720173	1.10674
	0.901544	0.755421	1.05274
	0.914534	1.14149	1.12641
	0.97557	1.01373	1.2293
	0.904687	1.15683	1.13116
	0.803746	0.915858
	0.974433	1.00078
	0.919853	1.07251
	0.777239	1.08182
	0.757436	0.818148
	0.702577	0.735364
	1.06314	0.947118
	0.853733	0.91443
	0.790486	0.766774
	0.902154	1.07556
	0.912483	0.92911
	0.817166	0.969688
	0.903807	0.951549
	0.880056	0.825697
	0.941157	0.728398
	0.973514	1.01689
	0.800451	1.03726
	0.782358	1.06092
	1.11542	0.903184
	0.863037	0.787499
	0.792107	1.02011
	0.939525	1.00747
	0.924156	0.994685
	0.898909	0.84735
	1.12316	0.982507
	0.921129	1.00835
	0.866057	0.897099
	0.932723	0.969969
	0.929064	0.886017
	0.891948	1.10584
	0.754862	0.831644
	0.727611	0.832079
	0.738238	1.20477
	0.832663	0.867916
	0.739961	0.885293
	0.853744	1.02334
	0.980205	0.957065
	0.746045	0.991444
	0.921862	0.905941
	1.03109	1.01165
	1.10813	0.858354
	1.0198	1.13068
	0.981534	0.946726
	0.738567	1.10791
	0.957622	1.03232
	0.892106	0.837834
	0.935751	0.790836
	0.824728	0.975331
	1.02213	1.02835
	0.907939	0.833812
	0.841568	1.01678
	0.821064	1.01108
	0.782719	0.779551
	0.869138	0.716852
	0.715258	0.96038
	0.84039	1.07728
	0.916368	0.998765
	0.900314	1.07764
	0.833892	1.08971
	0.787669	0.852168
	1.26542	1.0511
	0.803544	1.00845
	0.910763	1.05467
	1.19223	1.00509
	1.01994	0.792145
	0.94094	0.987466
	1.16888	1.09982
	0.961161	0.976503
	0.854513	1.01777
	0.805392	0.911711
	0.925219	1.04922
	0.894689	1.02267
	0.969639	0.991883
	1.05847	0.903279
	0.943965	0.993389
	1.09654	1.00135
	0.800394	1.07076
	1.09808	0.986746
	0.883358	1.05519
	0.916252	0.868152
	0.871999	1.02431
	1.17617	1.14867
	0.980537	1.1323
	1.02963	0.988864
	0.839841	1.0414
	1.09318	0.884356
	1.05168	1.04082
	1.19966	1.17005
	0.885285	1.02066
	0.961693	0.927211
	0.795313	0.98145
	0.903419	1.10234
	0.962417	1.11007
	1.21675	1.06767
	0.962995	1.01336
	1.02398	1.04319
	0.920666	1.18295
	1.24479	0.912228
	1.09629	0.980771
	0.869931	1.07502
	0.711313	1.04217
	0.705775	1.01324
	1.01205	1.03806
	1.15254	1.03318
	1.00358	0.997591
	0.847696	1.0145
	1.24926	1.04066
	1.01093	0.965595
	0.751673	1.12859
	0.764707	1.0966
	1.03164	1.08578
	0.882287	1.03356
	1.0673	1.10045
	0.936467	0.958968
	1.07146	0.976733
	1.00861	1.03179
	1.12281	0.993931
	0.781166	1.18509
	0.998849	0.947019
	0.964394	1.08057
	0.910565	1.10897
	1.0798	1.07798
	1.0491	0.921116
	0.976535	1.03176
	0.893101	0.807964
	1.11665	0.955735
	0.960784	1.06873
	0.959727	1.2299
	0.952823	1.07186
	0.866796	0.97162
	0.943391	1.11921
	1.04259	1.05014
	0.939301	1.13671
	0.894028	0.976754
	0.965319	0.858671
	0.914012	1.14292
	0.963699	0.979494
	0.866321	1.27405
	0.74695	1.13973
	0.928575	1.00843
	0.871904	0.923128
	0.877145	1.0565
	1.04	0.963867
	1.20906	1.02912
	1.19135	0.985117
	0.778953	1.12341
	1.01327	1.18216
	1.08207	1.07739
	0.999238	1.02911
	0.827212	0.98139
	0.859316
	1.10304
	0.926204
	0.930387
	0.963882
	0.724035
	1.00037
	0.907735
	1.06734
	0.888134
	1.06467
	1.00108
	0.791893
	1.02743
	1.11575
	0.873815
	1.14343
	0.972832
	0.792826
	0.92546
	0.991411
	1.09465
	0.90017
	1.09955
	0.92544
	0.746588
	1.1708
	1.23847
	0.827649
	0.936763
	0.720977
	0.993452
	1.04141
	1.01896
	0.833193
	0.867913
	0.875055
	0.744633
	0.819852
	1.08008
	1.02726
	1.04673
	0.791412
	0.872003
	0.959388
	0.975844
	1.07465
	1.04034
	0.864574
	0.986534
	1.09886
	0.949621
	0.952626
	0.902196
	1.10293
	1.01522
	1.15128
	1.02195
	1.02298
	1.10244
	0.95722
	0.881418
	1.09246
	1.08947
	0.978312
	0.947127
	1.21122
	0.900026
	1.12012
	0.776258
	1.03343
	1.03588
	0.955118
	0.922732
	0.834055
	1.19273
	1.04306
	1.03065
	1.18053
	0.988773
	1.03426
	1.00155
	0.941716
	0.853972
	1.08359
	1.21957
	1.0353
	0.870358
	1.08658
	0.985506
	0.850132

## Sheet: Supplementary Figure 5A
Supplementary Figure 5A
		relative fequency
	Classification	Class 1	Class 2	Class 3
	run1	0.335754	0.587997	0.0762495
	run2	0.345152	0.593123	0.0617258
	run3	0.376976	0.546775	0.0762495
	run4	0.323366	0.589919	0.0867151
	run5	0.341094	0.583084	0.0758223
	run6	0.334686	0.579667	0.0856472

## Sheet: Supplementary Figure 5E
Supplementary Figure 5E
		relative frequency
	lamella thickness bin [/nm]	All	Class 1	Class 2	Class 3
	58.2208	0.0089733	0.0039761	0.011913	0.0049505
	67.6544	0.012521	0.027833	0.0046327	0.0049505
	77.088	0.0075125	0.0053015	0.0089345	0.0049505
	86.5216	0.055092	0.056329	0.054931	0.044554
	95.9552	0.048414	0.050364	0.049636	0.024752
	105.389	0.073456	0.092777	0.064196	0.079208
	114.822	0.065317	0.079523	0.057578	0.049505
	124.256	0.024624	0.025182	0.024156	0.014851
	133.69	0.051336	0.058317	0.043349	0.094059
	143.123	0.013564	0.0072896	0.017538	0.0049505
	152.557	0.0077212	0.0039761	0.010258	0
	161.99	0.1129	0.12525	0.10721	0.10891
	171.424	0.055301	0.053678	0.055923	0.069307
	180.858	0.084098	0.08615	0.082727	0.09901
	190.291	0.095785	0.047714	0.1178	0.10396
	199.725	0.1154	0.11597	0.11648	0.10891
	209.158	0.12709	0.10669	0.136	0.16337
	218.592	0.018573	0.016567	0.021178	0
	228.026	0.015234	0.033797	0.0072799	0
	237.459	0.0070952	0.0033135	0.0082727	0.019802

## Sheet: Suplementary Figure 5F
Supplementary Figure 5F
		rel. freq.
	defocus bin [/µm]	All	Class 1	Class 2	Class 3
	3.40445	0.010395	0.0059367	0.012863	0.014851
	3.6016	0.0033264	0.0032982	0.003628	0.014851
	3.79876	0.014345	0.027045	0.0079156	0
	3.99591	0.0022869	0.0013193	0.0042876	0.009901
	4.19307	0.040125	0.043536	0.038259	0.029703
	4.39022	0.0085239	0.0092348	0.0075858	0
	4.58738	0.013721	0.031662	0.0062665	0.0049505
	4.78454	0.035967	0.056728	0.030343	0.019802
	4.98169	0.052183	0.05343	0.05343	0.014851
	5.17885	0.052391	0.065303	0.043536	0.029703
	5.376	0.10998	0.1128	0.10785	0.13861
	5.57316	0.30977	0.22296	0.36049	0.33168
	5.77031	0.21455	0.22296	0.20251	0.29703
	5.96747	0.093347	0.083113	0.091359	0.074257
	6.16462	0.017256	0.030343	0.011544	0.0049505
	6.36178	0.0002079	0.00065963	0	0
	6.55893	0	0	0	0
	6.75609	0	0	0	0
	6.95325	0	0	0	0
	7.1504	0.021622	0.029683	0.01814	0.014851

[truncated: 2 more sheets: Supplementary Figure 7D, Supplementary Figure 7F]
